# Supplementary material for: Integrated Transcriptomic and Metabolomic Analysis Reveals Possible Molecular Mechanisms of Leaf Growth and Development in Disanthus cercidifolius var. longipes
Source: Metabolites. 2024 Nov 25;14(12):654. doi: 10.3390/metabo14120654 (PMC11678885; doi:10.3390/metabo14120654)
Supplement: Supplementary file 1 [file metabolites-14-00654-s001.zip]

Archive with 6 entries (6 files):
- Figure S1.png
- Figure S2.png
- Figure S3.png
- Figure S4.tif
- Table S1.xls
- Table S2.xls
