# Supplementary material for: Integrated Transcriptomic and Metabolomic Analysis Reveals Possible Molecular Mechanisms of Leaf Growth and Development in Disanthus cercidifolius var. longipes
Source: Metabolites. 2024 Nov 25;14(12):654. doi: 10.3390/metabo14120654 (PMC11678885; doi:10.3390/metabo14120654)
Supplement: Supplementary file 1 [file metabolites-14-00654-s001.zip › Table S1.xls]

## Sheet: Sheet1
Supplement Table 1. The qRT-PCR Primer.
Gene ID	Direction	Primer sequence (5'–3')
Cluster-16603.0	Forward	ATGGCGCCGCCGGCAGTA
	Reverse	TCAGTTGGTTTTCTTCTCATC
Cluster-16293.2	Forward	ATGTTGATGGTACATGCTTC
	Reverse	TCACCATGCCATTCCCTTT
Cluster-15371.1	Forward	ATGGCCTCCGCAGATGTTGA
	Reverse	CTAGTTTCTCCAGCTGCC
Cluster-14801.0	Forward	GATAAGCCCACGTGGCACAAA
	Reverse	TCATCTCCCTCTGAGTAAA
Cluster-13773.0	Forward	ATGGCTGAAAATCTTTGTC
	Reverse	TTAACACTTATTCGACGAAAATCCC
Cluster-13617.7	Forward	ATGGCAGCAGGGGTGAACA
	Reverse	CTACTTCTCCCCTATTAAG
Cluster-12723.1	Forward	ATGAAAATGTTTCCTGC
	Reverse	CTATTTTAGGGAATTATGGG
Cluster-12600.1	Forward	ATGTCTTCTTGTCTAAGTGG
	Reverse	CTATATTTTCTTCAACTTTG
Cluster-11417.6	Forward	GATCAAAATGAGGAATTCCC
	Reverse	TCATGCTGTATTAAATAGC
Housekeeping gene	Forward	ATGGCGTCCACTACTCTCT
Cluster-46325.5
	Reverse	TCACTTCCAGTTATTGGC
