# Supplementary material for: Integrated Transcriptomic and Metabolomic Analysis Reveals Possible Molecular Mechanisms of Leaf Growth and Development in Disanthus cercidifolius var. longipes
Source: Metabolites. 2024 Nov 25;14(12):654. doi: 10.3390/metabo14120654 (PMC11678885; doi:10.3390/metabo14120654)
Supplement: Supplementary file 1 [file metabolites-14-00654-s001.zip › Table S2.xls]

## Sheet: Sheet1
Index	Q1 (Da)	Q3 (Da)	Molecular weight (Da)	Formula	Ionization model	Compounds	物质	Class I	物质一级分类	Class II	物质二级分类	CAS	Level	F2_1	F2_2	F2_3	F3_1	F3_2	F3_3	F1_1	F1_2	F1_3	QC01	QC02	QC03	cpd_ID	kegg_map	F1_vs_F2_VIP	F1_vs_F2_P-value	F1_vs_F2_Fold_Change	F1_vs_F2_Log2FC	F1_vs_F2_Type	F1_vs_F3_VIP	F1_vs_F3_P-value	F1_vs_F3_Fold_Change	F1_vs_F3_Log2FC	F1_vs_F3_Type	F2_vs_F3_VIP	F2_vs_F3_P-value	F2_vs_F3_Fold_Change	F2_vs_F3_Log2FC	F2_vs_F3_Type
pmb3101	175.06	115.04	176.069	C7H12O5	[M-H]-	2-Isopropylmalic Acid	2-异丙基苹果酸	Organic acids	有机酸	Organic acids	有机酸	49601-06-1	1	754427	755480	877355	222184	197815	196771	1.42045e+06	1.37442e+06	1.44138e+06	460839	458651	459657	C02504	ko00290,ko00620,ko01100,ko01110,ko01210,ko01230	-	-	-	-	-	1.16903	3.35855e-05	0.145594	-2.77998	down	1.19816	0.00356118	0.258359	-1.95255	down
MW0156712	473.27	311.23	474.28	C20H38N6O7	[M-H]-	Ser-Gln-Leu-Lys	Ser-Gln-Leu-Lys	Amino acids and derivatives	氨基酸及其衍生物	Amino acids and derivatives	氨基酸及其衍生物	-	3	27343.1	31977.9	43478	206846	209912	220292	51495.3	43534.6	46870.9	62697.3	63177	62801	-	-	-	-	-	-	-	1.16731	3.22532e-05	4.48941	2.16652	up	1.19033	1.17151e-05	6.19705	2.63158	up
Lmbn005287	311.223	249.225	312.23	C18H32O4	[M-H]-	7S,8S-DiHODE; (9Z,12Z)-(7S,8S)-Dihydroxyoctadeca-9,12-dienoic acid*	7,8-二羟基-9,12-十八碳二烯酸*	Lipids	脂质	Free fatty acids	游离脂肪酸	143288-65-7	3	2537.77	2232.95	5488.99	12714.9	16033.9	17254.5	5113.79	1018.94	5449.74	8148.84	8050.91	8070.61	C07354	ko00591	-	-	-	-	-	-	-	-	-	-	1.1268	0.00282745	4.48388	2.16475	up
MWS80007	311.223	249.221	312.23	C18H32O4	[M-H]-	13-Hydroperoxy-9Z,11E-octadecadienoic acid*	13-过氧化羟基-9Z,11E-十八碳二烯酸*	Lipids	脂质	Free fatty acids	游离脂肪酸	23017-93-8	3	2537.77	2232.95	5488.99	12714.9	16033.9	17254.5	5113.79	1018.94	5449.74	8148.84	8050.91	8070.61	-	-	-	-	-	-	-	-	-	-	-	-	1.1268	0.00282745	4.48388	2.16475	up
Wacn005438	477.27	161.04	418.257	C21H38O8	[M+CH3COOH-H]-	Hydroxypentadecenoic acid glucoside	羟基十五碳烯酸葡萄糖苷	Lipids	脂质	Free fatty acids	游离脂肪酸	-	3	664093	788463	808647	2.77041e+06	2.71187e+06	2.77314e+06	1.09911e+06	1.19174e+06	1.18828e+06	1.97808e+06	1.95077e+06	1.96338e+06	-	-	-	-	-	-	-	1.16781	7.06754e-06	2.37284	1.24661	up	1.19803	6.67367e-05	3.6509	1.86825	up
Lmhp008801	476.28	335.26	475.27	C23H42NO7P	[M+H]+	LysoPE 18:3	溶血磷脂酰乙醇胺 18:3	Lipids	脂质	LPE	溶血磷脂酰乙醇胺	-	2	1.57369e+06	1.8193e+06	1.55013e+06	1.14349e+06	1.17895e+06	1.27093e+06	2.68343e+06	2.71501e+06	3.14869e+06	1.2529e+06	1.26972e+06	1.25683e+06	-	-	-	-	-	-	-	1.15889	0.00564029	0.420419	-1.2501	down	-	-	-	-	-
Zbjn003262	677.17	191.06	678.18	C31H34O17	[M-H]-	3,4-O-di-Caffeoyl-1-O-glucoside Quinic Acid	3,4-O-二咖啡酰-1-O-葡糖苷奎宁酸	Phenolic acids	酚酸类	Phenolic acids	酚酸类	-	3	2.41556e+06	2.43634e+06	2.29926e+06	3.29693e+06	2.87555e+06	2.97654e+06	7.34e+06	6.16919e+06	6.92696e+06	3.57399e+06	3.54948e+06	3.60231e+06	-	-	1.26941	0.00536283	0.349927	-1.51488	down	1.15489	0.00389738	0.447688	-1.15943	down	-	-	-	-	-
Lmbn001754	175.061	115.04	176.069	C7H12O5	[M-H]-	3-Isopropylmalic Acid*	3-异丙基苹果酸*	Organic acids	有机酸	Organic acids	有机酸	921-28-8	1	757612	773037	846706	184743	181609	209747	1.24107e+06	1.16607e+06	1.27103e+06	430834	436262	437272	C04411	ko00290,ko01100,ko01110,ko01210,ko01230	-	-	-	-	-	1.16828	0.000403066	0.156627	-2.6746	down	1.19974	0.000880405	0.242328	-2.04497	down
MW0156720	459.26	153.02	460.265	C19H36N6O7	[M-H]-	Ser-Gln-Val-Lys	Ser-Gln-Val-Lys	Amino acids and derivatives	氨基酸及其衍生物	Amino acids and derivatives	氨基酸及其衍生物	-	3	8.95009e+06	8.80141e+06	9.80519e+06	546856	518100	130843	9.28667e+06	9.69697e+06	9.94275e+06	5.23008e+06	5.32825e+06	5.28753e+06	-	-	-	-	-	-	-	1.12732	7.30361e-06	0.0413394	-4.59634	down	1.15774	0.000252882	0.0433941	-4.52636	down
Zblp001009	272.11	110.06	271.106	C12H17NO6	[M+H]+	3-pyridine-methanol-O-β-D-glucopyranosyl	3-吡啶-甲醇-O-β-D-吡喃葡萄糖基	Alkaloids	生物碱	Pyridine alkaloids	吡啶类生物碱	-	1	359849	420682	308129	1.53044e+06	1.59401e+06	1.94158e+06	692583	726557	813831	745651	709221	770858	-	-	1.22815	0.00148839	0.487539	-1.03641	down	1.14411	0.0127332	2.26874	1.18189	up	1.18999	0.00639569	4.65346	2.2183	up
pmf0291	96.0444	68.0495	95.0371	C5H5NO	[M+H]+	4-Hydroxypyridine	4-羟基吡啶	Alkaloids	生物碱	Pyridine alkaloids	吡啶类生物碱	626-64-2	3	2.14025e+06	2.25031e+06	2.14756e+06	887385	926496	825714	3.42943e+06	3.39966e+06	3.33496e+06	2.04038e+06	2.07572e+06	2.04187e+06	-	-	-	-	-	-	-	1.16862	4.18982e-07	0.259699	-1.94509	down	1.19942	1.28754e-05	0.403724	-1.30856	down
MWSHY0017	273.08	153.02	272.068	C15H12O5	[M+H]+	Naringenin (5,7,4'-Trihydroxyflavanone)*	柚皮素*	Flavonoids	黄酮	Flavanones	二氢黄酮	480-41-1	1	347107	340919	387883	516735	491619	525148	1.84256e+06	1.78725e+06	1.88997e+06	1.05236e+06	1.05579e+06	1.03636e+06	C00509	ko00941,ko00943,ko01100,ko01110	1.27465	3.02784e-05	0.194919	-2.35906	down	1.1692	0.00014048	0.277819	-1.84778	down	-	-	-	-	-
MWS0274	165.06	119.05	166.063	C9H10O3	[M-H]-	DL-3-Phenyllactic acid*	DL-3-苯基乳酸*	Organic acids	有机酸	Organic acids	有机酸	828-01-3	1	111067	82597.3	119551	55019.3	72296.2	69091	491595	375987	412287	140633	139122	141925	-	-	1.253	0.00646064	0.244725	-2.03077	down	1.1614	0.00766313	0.153458	-2.70408	down	-	-	-	-	-
mws0914	271.06	151	272.068	C15H12O5	[M-H]-	3,5,7-Trihydroxyflavanone (Pinobanksin)	3,5,7-三羟基黄烷酮 (短叶松素)	Flavonoids	黄酮	Flavanonols	二氢黄酮醇	548-82-3	1	183774	197869	223390	349035	290164	314521	1.14513e+06	1.23704e+06	1.13715e+06	699040	701038	688088	C09826	ko00941	1.27331	0.000318601	0.171917	-2.54021	down	1.16525	0.000149571	0.270995	-1.88366	down	-	-	-	-	-
pmp001141	506.2	145.06	505.195	C25H31NO10	[M+H]+	Cimicifugamide	升麻酰胺	Alkaloids	生物碱	Phenolamine	酚胺	-	3	48601.5	45538.1	60500.5	189465	116704	138336	34654.9	45538.1	58732.6	108007	109016	110202	-	-	-	-	-	-	-	1.10202	0.0322103	3.19959	1.67789	up	1.14691	0.0413078	2.87445	1.52329	up
pmb0490	235.144	147.044	234.137	C13H18N2O2	[M+H]+	p-Coumaroylputrescine	对香豆酰基腐胺	Alkaloids	生物碱	Phenolamine	酚胺	34136-53-3	3	68457.4	102698	101879	462338	470583	402838	32987.9	35713.9	30117.9	233779	234791	255564	C18326	ko00330,ko01100	1.22729	0.0334804	2.76295	1.46621	up	1.16846	0.0025453	13.5171	3.75672	up	1.18498	0.000642908	4.89228	2.29051	up
MWSmce609	134.044	74.0237	133.037	C4H7NO4	[M+H]+	L-Aspartic acid	L-天冬氨酸	Amino acids and derivatives	氨基酸及其衍生物	Amino acids and derivatives	氨基酸及其衍生物	56-84-8	3	1.76095e+06	1.66322e+06	1.84269e+06	795018	775475	824830	2.81018e+06	2.85891e+06	2.9926e+06	1.61263e+06	1.60372e+06	1.57988e+06	C00049	ko00220,ko00250,ko00260,ko00261,ko00270,ko00300,ko00340,ko00410,ko00460,ko00470,ko00710,ko00760,ko00770,ko00970,ko00999,ko01100,ko01110,ko01200,ko01210,ko01230,ko01240,ko02010	-	-	-	-	-	1.16917	0.000325713	0.276542	-1.85443	down	1.19894	0.00161928	0.454791	-1.13672	down
Lmyp004318	595.145	287.056	594.137	C30H26O13	[M+H]+	Kaempferol-3-O-(6''-p-Coumaroyl)galactoside*	山柰酚-3-O-(6''-对香豆酰)半乳糖苷*	Flavonoids	黄酮	Flavonols	黄酮醇	-	3	523447	484041	316175	1.5715e+06	1.30919e+06	1.74387e+06	319606	572878	400121	726349	726804	740589	-	-	-	-	-	-	-	1.12331	0.00362292	3.5777	1.83903	up	1.15873	0.00468743	3.49376	1.80478	up
MW0150921	525.23	437.09	526.239	C22H34N6O9	[M-H]-	His-Glu-Ile-Glu	组氨酸-谷氨酸-异亮氨酸-谷氨酸	Amino acids and derivatives	氨基酸及其衍生物	Amino acids and derivatives	氨基酸及其衍生物	-	3	248980	323036	346216	194730	205059	172630	1.89809e+06	1.58122e+06	1.6166e+06	364252	372460	369519	-	-	1.26506	0.00293016	0.18019	-2.47241	down	1.16729	0.00411139	0.112329	-3.1542	down	-	-	-	-	-
Zmhn003098	785.23	447.13	786.237	C38H42O18	[M-H]-	4-O-(6'-O-Glucosylcaffeoylglucosylferuloyl)-4-hydroxybenzyl alcohol	4-O-(6'-O-葡萄糖基咖啡酰葡萄糖基阿魏酰)-4-羟基苄醇	Phenolic acids	酚酸类	Phenolic acids	酚酸类	-	3	161552	169577	158795	134619	160977	151524	342758	398301	337041	209001	211517	213815	-	-	1.26356	0.00839781	0.454433	-1.13786	down	1.15362	0.00375705	0.41473	-1.26976	down	-	-	-	-	-
HJN003	385.113	223.062	386.121	C17H22O10	[M-H]-	1-O-Sinapoyl-β-D-glucose	1-O-芥子酰-D-葡萄糖	Phenolic acids	酚酸类	Phenolic acids	酚酸类	-	3	377793	348760	378979	325122	319542	251922	193815	186750	159969	293631	295144	300159	C01175	ko00940,ko01110	1.2558	0.000192984	2.04526	1.03228	up	-	-	-	-	-	-	-	-	-	-
MW0146107	477.15	123.05	478.155	C17H26N4O12	[M-H]-	Asp-Glu-Thr-Asp	Asp-Glu-Thr-Asp	Amino acids and derivatives	氨基酸及其衍生物	Amino acids and derivatives	氨基酸及其衍生物	-	3	393144	337126	404924	2.21827e+06	2.22926e+06	2.32554e+06	579234	646267	571492	1.77179e+06	1.76556e+06	1.80513e+06	-	-	-	-	-	-	-	1.16786	7.27248e-06	3.76911	1.91423	up	1.20092	8.35463e-06	5.96645	2.57687	up
MWS00330g	116.071	70.0662	115.063	C5H9NO2	[M+H]+	1-Amino-1-cyclobutane-carboxylic-acid	1-氨基-1-环丁烷羧酸	Amino acids and derivatives	氨基酸及其衍生物	Amino acids and derivatives	氨基酸及其衍生物	22264-50-2	3	4.00634e+06	3.53845e+06	3.86616e+06	2.60674e+06	2.20418e+06	2.16882e+06	1.21383e+07	1.40753e+07	1.31277e+07	4.82186e+06	4.91839e+06	4.92814e+06	-	-	1.27126	0.00227782	0.29005	-1.78562	down	1.16602	0.00161948	0.177415	-2.4948	down	-	-	-	-	-
pme0006	116.071	70.0651	115.063	C5H9NO2	[M+H]+	L-Proline	L-脯氨酸	Amino acids and derivatives	氨基酸及其衍生物	Amino acids and derivatives	氨基酸及其衍生物	147-85-3	3	2.97549e+06	3.7039e+06	3.04207e+06	4588855	4060815	4240060	1.02495e+07	1.06551e+07	1.07614e+07	3.94971e+06	4.02127e+06	3.92897e+06	C00148	ko00330,ko00332,ko00470,ko00970,ko01100,ko01110,ko01230,ko02010	1.26715	3.90257e-05	0.307001	-1.70369	down	1.1658	9.0742e-06	0.407053	-1.29671	down	-	-	-	-	-
pmb1912	474.17	327.12	473.166	C20H23N7O7	[M+H]+	10-Formyltetrahydrofolic Acid	10-甲酰四氢叶酸	Alkaloids	生物碱	Alkaloids	生物碱	2800-34-2	1	368511	411799	497131	205315	208522	205232	1.54836e+06	1.63914e+06	1.60078e+06	364403	330497	364318	C00234	ko00670,ko00970,ko01100,ko01200,ko01240	1.26533	3.64729e-05	0.266785	-1.90625	down	1.16996	0.000350867	0.129288	-2.95133	down	1.16912	0.0283027	0.484617	-1.04508	down
mws1361	449.109	303.06	450.116	C21H22O11	[M-H]-	Taxifolin-3-O-rhamnoside (Astilbin)	花旗松素-3-O-鼠李糖苷(落新妇苷)	Flavonoids	黄酮	Flavanonols	二氢黄酮醇	29838-67-3	3	441832	475839	502465	240919	202803	221322	588761	468080	680107	377771	377963	369746	C17449	-	-	-	-	-	-	1.13479	0.0252476	0.382881	-1.38503	down	1.18774	0.000678611	0.468296	-1.09451	down
pmb0789	332.134	152.072	331.127	C14H21NO8	[M+H]+	Pyridoxine-5'-O-glucoside	吡哆醇-5'-O-葡萄糖苷	Others	其它类	Vitamin	维生素	-	3	1.48947e+06	1.29104e+06	1.26262e+06	7.43514e+06	8.67535e+06	9.71975e+06	2.61413e+06	2.90422e+06	2.19398e+06	2.64533e+06	2.58444e+06	2.59191e+06	C03996	-	-	-	-	-	-	1.15033	0.00726892	3.34921	1.74382	up	1.19738	0.00761371	6.38868	2.67552	up
MW0155885	340.16	97.06	339.154	C14H21N5O5	[M+H]+	Pro-His-Ser	脯氨酰-组氨酰-丝氨酸	Amino acids and derivatives	氨基酸及其衍生物	Amino acids and derivatives	氨基酸及其衍生物	-	3	8.05267e+06	1.05501e+07	9.27204e+06	1.97591e+07	2.23327e+07	2.28373e+07	1.51441e+07	1.48266e+07	1.49846e+07	1.98555e+07	2.03644e+07	2.00428e+07	-	-	-	-	-	-	-	-	-	-	-	-	1.17732	0.000708877	2.32931	1.2199	up
MWStz135	142.12	96.09	141.115	C8H15NO	[M+H]+	Pseudotropine	伪托品醇	Alkaloids	生物碱	Tropan alkaloids	莨菪烷类生物碱	135-97-7	3	3.55701e+07	3.42673e+07	3.60128e+07	1.21765e+07	1.17217e+07	1.19762e+07	5.2467e+07	5.04111e+07	5.18549e+07	3.53643e+07	3.53644e+07	3.45826e+07	C02066	ko00960,ko01110	-	-	-	-	-	1.16985	0.000129813	0.231847	-2.10875	down	1.20282	0.000247408	0.338917	-1.561	down
Hajp008429	301.11	181.05	300.1	C17H16O5	[M+H]+	4',5-dihydroxy-7-methoxy-6-methylfavanone	4',5-二羟基-7-甲氧基-6-甲基黄酮	Flavonoids	黄酮	Flavones	黄酮	-	2	58879.8	73623.2	107634	919202	742884	897825	109510	96084.5	142742	772852	786257	792880	-	-	-	-	-	-	-	1.15975	0.00375437	7.34896	2.87754	up	1.18886	0.0032653	10.6602	3.41417	up
Lmbn001930	121.03	77.04	122.037	C7H6O2	[M-H]-	2-Hydroxybenzaldehyde (Salicylaldehyde)	2-羟基苯甲醛 (水杨醛)	Phenolic acids	酚酸类	Phenolic acids	酚酸类	90-02-8	3	62410.4	59299.2	68738.2	227032	225722	187352	163634	150458	165614	106720	105676	103736	C06202	ko01100	1.2682	0.000264329	0.397009	-1.33276	down	-	-	-	-	-	1.19412	0.00566433	3.36106	1.74892	up
Wbtn006810	287.05	135.04	288.063	C15H12O6	[M-H]-	6,7-dihydroxy-1,3-dimethoxyxanthen-9-one	6,7-二羟基-1,3-二甲氧基-9-蒽酮	Flavonoids	黄酮	Other Flavonoids	其它类黄酮	-	3	138689	135430	188008	123970	108707	140503	280664	297305	260543	166911	167009	171296	-	-	-	-	-	-	-	1.14627	0.000427413	0.445051	-1.16796	down	-	-	-	-	-
pmd0132	496.34	184.07	495.332	C24H50NO7P	[M+H]+	LysoPC 16:0(2n isomer)	溶血磷脂酰胆碱 16:0(2n异构)	Lipids	脂质	LPC	溶血磷脂酰胆碱	-	1	3.22789e+06	3.47541e+06	3.0502e+06	2.27037e+06	2.26544e+06	2329187	5.07804e+06	4.21735e+06	5.61956e+06	3.21703e+06	3.31267e+06	3.28156e+06	-	-	-	-	-	-	-	1.14288	0.0221466	0.460276	-1.11943	down	-	-	-	-	-
Wbtn006721	285.04	133.03	286.048	C15H10O6	[M-H]-	6,8-dihydroxy-3-methyl-9-oxoxanthene-1-carboxylic acid	6,8-二羟基-3-甲基-9-氧杂蒽-1-羧酸	Others	其它类	Ketone compounds	酮类化合物	-	1	907258	983928	829117	3.19506e+06	2.66294e+06	2.63464e+06	4.34786e+06	3.38226e+06	3.99976e+06	2.69582e+06	2.61469e+06	2.66385e+06	-	-	1.26674	0.00754087	0.231912	-2.10835	down	-	-	-	-	-	1.19191	0.00631172	3.12195	1.64245	up
pme2755	222.097	138.055	221.09	C8H15NO6	[M+H]+	N-Acetyl-D-glucosamine	N-乙酰-D-葡萄糖胺	Others	其它类	Saccharides	糖类	7512-17-6	3	514631	466842	432463	185210	156111	176103	325696	317454	378243	332388	333677	324182	C00140	ko00520,ko01100,ko01250,ko02010	-	-	-	-	-	-	-	-	-	-	1.19159	0.00289879	0.365946	-1.4503	down
Hmln003529	401.15	269.11	402.153	C18H26O10	[M-H]-	Benzyl β-primeveroside	苯甲酰樱草糖苷	Phenolic acids	酚酸类	Phenolic acids	酚酸类	130622-31-0	1	553493	662682	608405	1.06829e+06	1.5653e+06	1.38576e+06	1.63782e+06	1.81885e+06	1.61472e+06	1.12944e+06	1.14459e+06	1.10948e+06	-	-	1.26659	0.000757788	0.359779	-1.47482	down	-	-	-	-	-	1.14685	0.0323828	2.20289	1.1394	up
Lmsn003088	635.089	169.014	636.096	C27H24O18	[M-H]-	1,4,6-Tri-O-galloyl-β-D-glucose*	1,4,6-三-O-没食子酰-β-D-葡萄糖*	Phenolic acids	酚酸类	Phenolic acids	酚酸类	94513-58-3	3	3.56693e+06	2.88106e+06	3.0344e+06	4.75743e+06	4.94296e+06	3.77156e+06	135078	128476	148565	1.54121e+06	1.57392e+06	1.58942e+06	-	-	1.27491	0.00466511	23.0089	4.52412	up	1.1684	0.00688903	32.6896	5.03076	up	-	-	-	-	-
pmb0069	122.06	105.034	121.053	C7H7NO	[M+H]+	Benzamide	苯甲酰胺	Alkaloids	生物碱	Alkaloids	生物碱	55-21-0	3	486379	550198	531229	24429.1	15025.3	35333.1	1.28182e+06	1.24853e+06	1.3296e+06	356317	380848	340368	C09815	-	1.27107	2.11959e-05	0.406172	-1.29984	down	1.1612	0.000164512	0.0193752	-5.68964	down	1.18827	0.000605947	0.047702	-4.38981	down
Zmbp002538	205.1	146.06	204.09	C11H12N2O2	[M+H]+	1-Methoxy-indole-3-acetamide	1-甲氧基-吲哚-3-乙酰胺	Alkaloids	生物碱	Plumerane	吲哚类生物碱	-	1	4.37499e+06	4.19243e+06	3.68805e+06	9.1613e+06	9.88443e+06	1.00966e+07	1.42415e+07	1.61247e+07	1.80164e+07	8.36165e+06	8.4781e+06	8.62838e+06	-	-	1.26648	0.00655575	0.253303	-1.98106	down	-	-	-	-	-	1.19243	0.000160323	2.3779	1.24969	up
MW0152444	477.23	417.25	478.243	C23H34N4O7	[M-H]-	Leu-Phe-Ala-Glu	Leu-Phe-Ala-Glu	Amino acids and derivatives	氨基酸及其衍生物	Amino acids and derivatives	氨基酸及其衍生物	-	3	1.98201e+06	2.34596e+06	2.3862e+06	3.19425e+06	3.20548e+06	3.39886e+06	586710	557047	588823	2.1294e+06	2.1355e+06	2.19107e+06	-	-	1.27109	0.00569376	3.87524	1.95429	up	1.16957	0.000467778	5.65549	2.49965	up	-	-	-	-	-
pme0026	147.11	84.08	146.106	C6H14N2O2	[M+H]+	L-Lysine	L-赖氨酸	Amino acids and derivatives	氨基酸及其衍生物	Amino acids and derivatives	氨基酸及其衍生物	56-87-1	3	160502	164068	216160	148708	165637	144522	1.54855e+06	1.44439e+06	1.46768e+06	483123	498478	487158	C00047	ko00300,ko00310,ko00470,ko00780,ko00960,ko00970,ko01100,ko01110,ko01210,ko01230,ko02010	1.27111	2.96673e-05	0.121223	-3.04426	down	1.16918	0.000350469	0.102871	-3.2811	down	-	-	-	-	-
MW0112809	487.17	295.1	488.174	C18H32O15	[M-H]-	3'-Fucosyllactose	3'-岩藻糖半乳糖	Others	其它类	Saccharides	糖类	41312-47-4	3	2.47124e+07	2.3545e+07	2.40541e+07	2.89646e+06	2.86369e+06	2.57466e+06	1.98446e+06	2.10619e+06	2.32719e+06	8.81529e+06	9.06747e+06	8.81599e+06	-	-	1.27542	7.76502e-05	11.2673	3.49407	up	-	-	-	-	-	1.20267	7.98793e-05	0.115262	-3.11701	down
pme0282	165.02	77.04	166.027	C8H6O4	[M-H]-	Phthalic acid	邻苯二甲酸	Phenolic acids	酚酸类	Phenolic acids	酚酸类	88-99-3	1	245496	255477	248202	732471	787748	714345	607951	636084	553731	393877	381275	386395	C01606	ko01100,ko02010	1.27056	0.00426423	0.416726	-1.26283	down	-	-	-	-	-	1.20155	0.00168927	2.9827	1.57662	up
MW0113143	325.09	119.05	326.1	C15H18O8	[M-H]-	4-O-beta-D-glucosyl-4-coumaric acid	4-O-葡萄糖基-4-香豆酸	Phenolic acids	酚酸类	Phenolic acids	酚酸类	14364-05-7	3	4.37351e+06	4.68513e+06	4.95379e+06	2.56061e+06	2.71719e+06	2.55916e+06	6.87285e+06	6.88222e+06	6.58688e+06	4.29593e+06	4.43968e+06	4.36164e+06	C04415	-	-	-	-	-	-	1.16861	3.284e-05	0.385261	-1.37609	down	-	-	-	-	-
MW0146110	624.25	122.06	623.244	C27H37N5O12	[M+H]+	Asp-Glu-Val-Phe-Asp	Asp-Glu-Val-Phe-Asp	Amino acids and derivatives	氨基酸及其衍生物	Amino acids and derivatives	氨基酸及其衍生物	-	3	150032	133875	152193	1.04273e+06	936256	981933	200226	161536	163167	832649	852407	859897	-	-	-	-	-	-	-	1.16557	0.000339668	5.6406	2.49585	up	1.20181	0.000960807	6.78953	2.76331	up
MWSslk106	122.096	105.071	121.089	C8H11N	[M+H]+	2-Phenylethylamine	2-苯乙胺	Alkaloids	生物碱	Benzylphenylethylamine alkaloids	苄基苯乙胺类生物碱	156-28-5	3	340481	355253	353335	26325.9	20153.9	19654.9	908284	951895	1.02392e+06	261640	282383	241696	C05332	ko00360,ko01100	1.27286	0.00260323	0.363742	-1.45901	down	1.16851	0.00123636	0.0229308	-5.44657	down	1.20071	1.51339e-05	0.0630413	-3.98756	down
pme2914	161.05	99.05	162.053	C6H10O5	[M-H]-	3-Hydroxy-3-methylpentane-1,5-dioic acid	3-羟基-3-甲基谷氨酸	Amino acids and derivatives	氨基酸及其衍生物	Amino acids and derivatives	氨基酸及其衍生物	503-49-1	1	3.0228e+07	3.27468e+07	3.37205e+07	444978	610269	798824	1.13977e+08	1.28983e+08	7.24425e+07	3.58063e+07	3.65312e+07	3.62573e+07	C03761	-	1.2201	0.0493254	0.306578	-1.70567	down	1.1649	0.0251886	0.00587844	-7.41035	down	1.19912	0.000982026	0.0191744	-5.70468	down
mws4163	665.215	485.15	666.222	C24H42O21	[M-H]-	Nystose	蔗果四糖	Others	其它类	Saccharides	糖类	13133-07-8	3	20822.9	16196.2	6783.97	45022.4	42621.4	26050.7	12542.3	10415.5	15043.3	21911.1	21230.4	21319.1	-	-	-	-	-	-	-	1.09452	0.0457319	2.99187	1.58105	up	-	-	-	-	-
MWSmce584	138.091	77.0386	137.084	C8H11NO	[M+H]+	L-Tyramine	L-酪胺	Alkaloids	生物碱	Alkaloids	生物碱	51-67-2	3	858751	1.02807e+06	912963	144337	81361.4	131042	1.26373e+06	1.51095e+06	1.79139e+06	549712	551117	534147	C00483	ko00350,ko00950,ko01100,ko01110,ko01240	-	-	-	-	-	1.15562	0.0106647	0.0781285	-3.67801	down	1.18513	0.00135616	0.127417	-2.97237	down
pmb0608	549.124	301.071	548.117	C25H24O14	[M+H]+	Chrysoeriol-7-O-(6''-malonyl)glucoside	金圣草黄素-7-O-(6''-丙二酰)葡萄糖苷	Flavonoids	黄酮	Flavones	黄酮	-	3	330114	317389	313815	29416.2	14123	31142.9	239246	505005	248665	152573	149961	155255	-	-	-	-	-	-	-	1.1289	0.0716942	0.075215	-3.73284	down	1.18135	2.45441e-06	0.0776872	-3.68618	down
Hmhp001812	282.12	136.06	281.112	C11H15N5O4	[M+H]+	2'-O-Methyladenosine	2-甲氧基腺苷	Nucleotides and derivatives	核苷酸及其衍生物	Nucleotides and derivatives	核苷酸及其衍生物	2140-79-6	1	377039	389284	313817	54750.9	52200.8	48241	407975	478777	469756	240975	249428	243623	-	-	-	-	-	-	-	1.16818	0.00290133	0.114406	-3.12776	down	1.19975	0.00545701	0.143678	-2.79909	down
Lmsn005122	461.109	169.014	462.116	C22H22O11	[M-H]-	1-O-Galloyl-6-O-Cinnamoyl-β-D-glucose	1-O-没食子酰-6-O-肉桂酰-β-D-葡萄糖	Phenolic acids	酚酸类	Phenolic acids	酚酸类	115746-69-5	3	115551	109427	102237	35730.8	25522.8	49041.3	73088.2	80385.4	53241.9	64922.9	63187.1	65373.6	-	-	-	-	-	-	-	-	-	-	-	-	1.13899	0.00216697	0.337071	-1.56888	down
Hmgn001653	137.024	93.0354	138.032	C7H6O3	[M-H]-	Protocatechualdehyde	原儿茶醛	Others	其它类	Aldehyde compounds	醛类化合物	139-85-5	3	716125	726138	674229	220538	209816	230617	961871	989017	885206	458702	442298	447439	C16700	ko00950	-	-	-	-	-	1.16809	0.0013178	0.233057	-2.10124	down	1.20133	0.000283151	0.312296	-1.67901	down
Lmjn003376	483.15	137.02	484.158	C22H28O12	[M-H]-	3,4-Dihydrocatalposide	3,4-二氢梓苷	Terpenoids	萜类	Monoterpenoids	倍萜	-	3	1.60244e+06	1.6641e+06	1.57598e+06	1.00122e+06	325624	325624	2.01772e+06	1.92381e+06	2.11247e+06	1.19475e+06	1.23924e+06	1.22544e+06	-	-	-	-	-	-	-	1.03899	0.0181835	0.272956	-1.87326	down	1.02662	0.0404454	0.341242	-1.55113	down
Zmpn000095	261.038	78.9588	262.045	C6H15O9P	[M-H]-	Sorbitol-6-phosphate	山梨糖醇-6-磷酸	Others	其它类	Saccharides	糖类	20479-58-7	3	19578	16438.6	21924.6	72035.6	55983.6	65772.6	58306.3	76756	75161.4	35611.9	36803.9	35627.8	C01096	ko00051,ko01100	1.25447	0.00935628	0.275617	-1.85926	down	-	-	-	-	-	1.18351	0.00583295	3.34463	1.74185	up
mws0192	117.02	73.03	118.027	C4H6O4	[M-H]-	Succinic acid*	琥珀酸*	Organic acids	有机酸	Organic acids	有机酸	110-15-6	1	1.64035e+07	1.75785e+07	1.94865e+07	1.17176e+07	1.1703e+07	1.17831e+07	2.50616e+07	2.45189e+07	2.24675e+07	1.91668e+07	1.85156e+07	1.91053e+07	C00042	ko00020,ko00190,ko00250,ko00310,ko00350,ko00360,ko00620,ko00630,ko00640,ko00650,ko00760,ko00920,ko01100,ko01110,ko01200	-	-	-	-	-	1.16507	0.0040821	0.488615	-1.03323	down	-	-	-	-	-
pme0281	165.019	121.029	166.027	C8H6O4	[M-H]-	Terephthalic acid	对苯二甲酸	Phenolic acids	酚酸类	Phenolic acids	酚酸类	100-21-0	3	3.34932e+06	3.0885e+06	3.35799e+06	6.69299e+06	6.53144e+06	7.0768e+06	6.27172e+06	5.93758e+06	5.8507e+06	4.20826e+06	4.36272e+06	4.23174e+06	C06337	ko01100	-	-	-	-	-	-	-	-	-	-	1.19753	0.00026115	2.07244	1.05133	up
Zjhp090633	347.11	137.06	346.105	C18H18O7	[M+H]+	(3R)-5,7-dihydroxy-6-methoxyl-8-methyl-3-(2',4'-dihydroxybenzyl)-chroman-4-one	(3R)-5,7-二羟基-6-甲氧基-8-甲基-3-(2',4'-二羟基苄基)-色满-4-酮	Flavonoids	黄酮	Other Flavonoids	其它类黄酮	-	2	10034.6	12349.8	11466.7	122634	106366	119592	14690.1	8468.26	14961.2	108700	113033	109443	-	-	-	-	-	-	-	1.15337	0.000588476	9.14468	3.19293	up	1.20105	0.00193312	10.2978	3.36426	up
MW0156884	586.28	107.05	585.28	C29H39N5O8	[M+H]+	Ser-Phe-Val-Phe-Ser	Ser-Phe-Val-Phe-Ser	Amino acids and derivatives	氨基酸及其衍生物	Amino acids and derivatives	氨基酸及其衍生物	-	3	8.17059e+06	1.11602e+07	15223290	2.0384e+07	2.05699e+07	1.83489e+07	2.77612e+07	2.90173e+07	3.34041e+07	1.20619e+07	1.24939e+07	1.25505e+07	-	-	1.19314	0.00250945	0.383157	-1.38399	down	-	-	-	-	-	-	-	-	-	-
Zmhn003257	299.06	284.04	300.063	C16H12O6	[M-H]-	5,7,2'-Trihydroxy-8-methoxyflavone	5,7,2'-三羟基-8-甲氧基黄酮	Flavonoids	黄酮	Flavones	黄酮	-	2	44986.2	55840.4	55684.9	288353	282979	305458	36126.3	37473.8	41879.6	238845	228727	233512	-	-	-	-	-	-	-	1.16874	0.00035557	7.59259	2.92459	up	1.19898	6.44789e-05	5.60209	2.48596	up
MW0130466	231.07	105.03	208.074	C11H12O4	[M+Na]+	2,5-Dimethoxycinnamic acid	2,5-二甲氧基肉桂酸	Phenolic acids	酚酸类	Phenolic acids	酚酸类	10538-51-9	3	1.26132e+06	1.50022e+06	1.59955e+06	770769	776562	809316	4.23829e+06	4.24801e+06	4.703e+06	1.84072e+06	1.92185e+06	1.866e+06	-	-	1.26373	0.000230701	0.330653	-1.59661	down	1.16902	0.00170118	0.178679	-2.48456	down	-	-	-	-	-
MW0158878	449.2	287.15	450.211	C21H30N4O7	[M-H]-	Val-Ala-Phe-Asp	Val-Ala-Phe-Asp	Amino acids and derivatives	氨基酸及其衍生物	Amino acids and derivatives	氨基酸及其衍生物	-	3	7.37032e+06	7.21042e+06	6.92499e+06	1.32747e+07	7.67835e+06	1.28057e+07	4.53477e+06	3.73596e+06	3.74487e+06	6.95815e+06	7.21609e+06	7.25025e+06	-	-	-	-	-	-	-	1.09631	0.0532613	2.80957	1.49035	up	-	-	-	-	-
MW0158395	433.18	287.06	432.176	C19H24N6O6	[M+H]+	Tyr-Asn-His	酪氨酸-天冬酰胺-组氨酸	Amino acids and derivatives	氨基酸及其衍生物	Amino acids and derivatives	氨基酸及其衍生物	-	3	9.03076e+06	9.01756e+06	8.76374e+06	4.78611e+06	4.02832e+06	4.11326e+06	6.76099e+06	8.8404e+06	6.71975e+06	4.51093e+06	4.45164e+06	4.31708e+06	-	-	-	-	-	-	-	-	-	-	-	-	1.19003	0.000982107	0.48216	-1.05242	down
mws4052	102.055	56.0496	101.048	C4H7NO2	[M+H]+	1-Aminocyclopropane-1-carboxylic acid*	1-氨基环丙烷-1-羧酸*	Organic acids	有机酸	Organic acids	有机酸	22059-21-8	3	632218	627508	685062	412089	411905	421994	992814	964025	966051	602420	581145	606024	C01234	ko00270,ko01100,ko01110	-	-	-	-	-	1.16965	5.79007e-05	0.426286	-1.23011	down	-	-	-	-	-
MWSHY0176	301.11	181.05	300.1	C17H16O5	[M+H]+	Farrerol (6,8-Dimethyl-5,7,4'-trihydroxyflavanone)	杜鹃素	Flavonoids	黄酮	Flavanones	二氢黄酮	24211-30-1	1	42740.7	59214.8	112447	890595	715197	889418	131300	87717.8	132734	722700	706595	739581	C09734	-	-	-	-	-	-	1.156	0.0044243	7.09366	2.82653	up	1.17246	0.00262628	11.6379	3.54076	up
pme3096	118.015	74.0237	119.022	C3H5NO4	[M-H]-	Aminomalonic acid	氨基丙二酸	Organic acids	有机酸	Organic acids	有机酸	1068-84-4	3	588821	583567	674572	408256	382716	418795	834070	858171	764100	696401	668957	669695	C00872	-	-	-	-	-	-	1.16117	0.00179296	0.492508	-1.02178	down	-	-	-	-	-
Zazp002547	205.1	146.06	204.09	C11H12N2O2	[M+H]+	cyclo-(Gly-Phe)	环(丙氨酰-苯丙氨酸)	Amino acids and derivatives	氨基酸及其衍生物	Amino acids and derivatives	氨基酸及其衍生物	10125-07-2	2	3.36685e+06	3.79229e+06	3.66606e+06	8.83453e+06	8.40159e+06	9.70842e+06	1.1343e+07	1.36484e+07	1.49069e+07	7.47261e+06	7.82225e+06	7.71458e+06	-	-	1.2648	0.0105417	0.271319	-1.88194	down	-	-	-	-	-	1.19471	0.00252355	2.48906	1.3156	up
mws1375	304.15	185.093	303.143	C12H21N3O6	[M+H]+	Nicotianamine	烟胺	Alkaloids	生物碱	Alkaloids	生物碱	34441-14-0	3	283852	221634	276693	269459	143953	252851	915229	1.07175e+06	1.21222e+06	387466	405814	399724	C05324	ko00270,ko00999,ko01100,ko01110	1.26031	0.008474	0.244492	-2.03214	down	1.12985	0.00381375	0.208259	-2.26355	down	-	-	-	-	-
Lazn003953	539.21	491.19	540.221	C26H36O12	[M-H]-	Erythro-Guaiacylglycerol-β-dihydroconiferyl Ether glucoside	赤式-愈创木基甘油-β-O-4'-二氢松柏醇醚葡萄糖苷	Lignans and Coumarins	木脂素和香豆素	Lignans	木脂素	-	1	1.63378e+06	1.81686e+06	1.60126e+06	736204	839226	785605	1.09891e+06	1.36316e+06	980636	1.11036e+06	1.11774e+06	1.15965e+06	-	-	-	-	-	-	-	-	-	-	-	-	1.19137	0.00175662	0.467356	-1.09741	down
MW0113062	205.12	121.06	204.115	C13H16O2	[M+H]+	4-Hydroxy-3-(3-methyl-2-butenyl)acetophenone	3-异戊二烯基-4-羟基苯乙酮	Others	其它类	Ketone compounds	酮类化合物	26932-05-8	3	524886	540271	591608	35981.6	17909	42066.5	17320.6	49214.6	20248	157843	163645	156605	C10702	-	1.24777	0.000194372	19.0908	4.25481	up	-	-	-	-	-	1.18417	0.000483411	0.0579184	-4.10984	down
Lmfn001209	635.089	169.014	636.096	C27H24O18	[M-H]-	1,3,6-Tri-O-galloyl-β-D-glucose*	1,3,6-三-O-没食子酰-β-D-葡萄糖*	Phenolic acids	酚酸类	Phenolic acids	酚酸类	18483-17-5	3	3.27087e+06	3.51719e+06	3.63934e+06	5.21699e+06	5.00557e+06	3.62726e+06	148899	154552	151083	1.68731e+06	1.70136e+06	1.6271e+06	C17458	-	1.27608	0.00105841	22.9409	4.51985	up	1.16744	0.0122317	30.4704	4.92934	up	-	-	-	-	-
pme1651	176.071	130.065	175.063	C10H9NO2	[M+H]+	Indole-3-acetic acid (IAA)	吲哚-3-乙酸	Alkaloids	生物碱	Plumerane	吲哚类生物碱	87-51-4	3	31437.2	34033.8	46246.1	9615.2	8013.2	5610.2	36849.2	49665.2	55272.2	19227.2	19215.2	18426.2	C00954	ko00380,ko01100,ko04075	-	-	-	-	-	1.14297	0.0152327	0.163898	-2.60913	down	1.16751	0.018095	0.208013	-2.26525	down
pmb3045	505.099	329.066	506.106	C23H22O13	[M-H]-	Tricin-7-O-Glucuronide	苜蓿素-7-O-葡萄糖醛酸苷	Flavonoids	黄酮	Flavones	黄酮	-	3	60974.1	59157.1	44050	62744	61315	77864.2	33337.7	25136.3	31150	97029	92436.4	94034.5	-	-	-	-	-	-	-	1.12659	0.00922836	2.253	1.17185	up	-	-	-	-	-
Lahp004442	273.07	153.02	272.068	C15H12O5	[M+H]+	3,4-Dihydro-4-(4'-hydroxyphenyl)-5,7-dihydroxycoumarin	3,4-二氢-4-(4'-羟基苯基)-5,7-二羟基香豆素	Lignans and Coumarins	木脂素和香豆素	Coumarins	香豆素	-	2	396273	383574	400858	528860	550522	568893	1.59941e+06	1.9483e+06	1.94993e+06	1.06919e+06	1.12262e+06	1.10796e+06	-	-	1.27158	0.00641616	0.214766	-2.21916	down	1.16239	0.00768427	0.299815	-1.73786	down	-	-	-	-	-
MW0157548	333.19	153.13	332.181	C12H24N6O5	[M+H]+	Thr-Arg-Gly	苏氨酰-精氨酰-甘氨酸	Amino acids and derivatives	氨基酸及其衍生物	Amino acids and derivatives	氨基酸及其衍生物	-	3	267226	255568	24952.2	690089	590291	692860	251511	259662	294798	301772	314429	316083	-	-	-	-	-	-	-	1.15547	0.00316121	2.44828	1.29177	up	-	-	-	-	-
mws0256	118.09	72.08	117.079	C5H11NO2	[M+H]+	L-Valine	L-缬氨酸	Amino acids and derivatives	氨基酸及其衍生物	Amino acids and derivatives	氨基酸及其衍生物	72-18-4	1	2.49326e+07	2.44478e+07	2.57049e+07	1.56596e+07	1.48785e+07	1.55585e+07	5.62531e+07	5.33877e+07	5.14514e+07	2.95966e+07	3.06414e+07	3.11301e+07	C00183	ko00280,ko00290,ko00311,ko00460,ko00770,ko00966,ko00970,ko01100,ko01110,ko01210,ko01230,ko01240,ko02010	1.27266	0.00134191	0.466101	-1.10128	down	1.16876	0.000984447	0.28615	-1.80516	down	-	-	-	-	-
Wbtp004977	247.06	153.02	246.053	C13H10O5	[M+H]+	2,3',4,6-tetrahydroxybenzophenone	2,3',4,6-四羟基二苯甲酮	Flavonoids	黄酮	Other Flavonoids	其它类黄酮	26271-33-0	3	41708.1	65005	44470.4	9	9	9	75483.6	91578.2	62845.6	31321.6	32803.7	31436.7	-	-	-	-	-	-	-	1.1698	0.0115693	0.000117439	-13.0558	down	1.2029	0.0206162	0.000178591	-12.4511	down
Wafn002807	519.11	165.02	520.122	C24H24O13	[M-H]-	methyl 4-O-galloylchlorogenate	4-O-没食子酰绿原酸甲酯	Phenolic acids	酚酸类	Phenolic acids	酚酸类	574747-58-3	2	1.35981e+06	1.43167e+06	1.68072e+06	4.23815e+06	4.48197e+06	4.80736e+06	6.26291e+06	5.63647e+06	5.56368e+06	2.47842e+06	2.60223e+06	2.50335e+06	-	-	1.26911	0.000643611	0.256095	-1.96525	down	-	-	-	-	-	1.19306	0.000356187	3.0248	1.59684	up
MW0144513	342.14	145.05	341.134	C13H19N5O6	[M+H]+	Ala-Asp-His	L-丙氨酰-L-天冬氨酰-L-组氨酸	Amino acids and derivatives	氨基酸及其衍生物	Amino acids and derivatives	氨基酸及其衍生物	-	3	1.93136e+06	1.54589e+06	1.81836e+06	49493.1	134226	358619	3.28187e+06	3.43574e+06	3.14067e+06	1.18488e+06	1.1649e+06	1.22603e+06	-	-	-	-	-	-	-	1.10179	1.67245e-05	0.0550134	-4.18407	down	1.09925	0.000528352	0.102412	-3.28754	down
Yshj000011	333.12	171.06	332.111	C14H20O9	[M+H]+	2,6-dimethoxy-4-hydroxyphenyl-1-O-beta-D-glucopyranoside	2,6-二甲氧基-4-羟基苯基-1-O-β-D-吡喃葡萄糖苷	Phenolic acids	酚酸类	Phenolic acids	酚酸类	-	1	492548	465271	528370	246943	260884	344412	213090	60101.3	113292	270556	281494	285405	-	-	1.14306	0.00729274	3.84541	1.94314	up	-	-	-	-	-	-	-	-	-	-
MWSmce331	102.054	56.0498	101.048	C4H7NO2	[M+H]+	Azetidine-2-carboxylic acid*	氮杂环丁烷-2-羧酸*	Alkaloids	生物碱	Alkaloids	生物碱	2517-04-6	3	674097	750016	731425	515724	450801	358575	960840	1.01235e+06	998947	716781	708699	747943	C08267	-	-	-	-	-	-	1.13198	0.00348004	0.445841	-1.1654	down	-	-	-	-	-
Hmln002355	549.199	387.146	550.205	C27H34O12	[M-H]-	5'-Methoxymatairesinoside	5'-甲氧基罗汉松脂苷	Lignans and Coumarins	木脂素和香豆素	Lignans	木脂素	1691201-82-7	3	94042.5	51285.8	111025	187454	214093	216200	128383	105952	111291	166283	157067	163024	-	-	-	-	-	-	-	-	-	-	-	-	1.06979	0.00913394	2.40975	1.26889	up
Zmsp001023	125.11	97.08	125.107	C7H12N2	[M+H]+	(8S)-5,6,7,8-tetrahydro-1H-pyrrolizin-3-amine	(8S)-5,6,7,8-tetrahydro-1H-pyrrolizin-3-amine	Alkaloids	生物碱	Pyrrole alkaloids	吡咯类生物碱	769100-40-5	3	160575	140671	177174	50749.5	51367.7	53985.1	199507	195546	207332	166010	166394	158026	-	-	-	-	-	-	-	1.16929	0.000219006	0.25914	-1.94819	down	1.19434	0.00904107	0.326287	-1.61579	down
mws0183	153.019	109.029	154.027	C7H6O4	[M-H]-	3,4-Dihydroxybenzoic acid (Protocatechuic acid)*	3,4-二羟基苯甲酸; 原儿茶酸*	Phenolic acids	酚酸类	Phenolic acids	酚酸类	99-50-3	3	1.39748e+06	1.52397e+06	1.47837e+06	521695	495654	963570	1.69014e+06	1.68095e+06	1.54488e+06	973892	925742	927619	C00230	ko01100,ko01110	-	-	-	-	-	1.06664	0.0163948	0.402956	-1.31131	down	1.07315	0.027988	0.450227	-1.15128	down
pmn001690	327.14	165.09	328.152	C16H24O7	[M-H]-	3-Hydroxy-4-isopropylbenzylalcohol-3-O-glucoside	3-羟基-4-异丙基苯甲醇-3-O-葡萄糖苷	Phenolic acids	酚酸类	Phenolic acids	酚酸类	-	3	973017	927894	1.02898e+06	2.98317e+06	2.89681e+06	2.85863e+06	1.11887e+06	1.08001e+06	1.13225e+06	1.42052e+06	1.34063e+06	1.38903e+06	-	-	-	-	-	-	-	1.16922	5.80231e-05	2.62331	1.39139	up	1.20143	3.49944e-06	2.98257	1.57655	up
pmb2997	799.19	461.1	800.201	C34H40O22	[M-H]-	Chrysoeriol-7-O-Sophoroside-5-O-glucuronide	金圣草黄素-7-O-槐糖苷-5-O-葡萄糖醛酸	Flavonoids	黄酮	Flavones	黄酮	-	3	370837	346896	333156	375139	342637	398162	1.09434e+06	1.09695e+06	1.07817e+06	457958	431581	446608	-	-	1.27438	8.94865e-06	0.321425	-1.63745	down	1.16623	0.000118493	0.341321	-1.5508	down	-	-	-	-	-
Wafn007710	565.25	101.06	566.258	C25H42O14	[M-H]-	2,4-Di(Isovaleryl)-3-(Propionyl)Sucrose	2,4-二(异戊酰基)-3-(丙酰基)蔗糖	Others	其它类	Saccharides	糖类	-	3	294824	280835	327967	936727	847437	953836	288669	278923	290488	355027	337334	336673	-	-	-	-	-	-	-	1.16752	0.00250592	3.19085	1.67394	up	1.19679	0.000797781	3.03002	1.59933	up
mws4053	455.353	455.353	456.36	C30H48O3	[M-H]-	3-Hydroxyurs-12-en-28-oic acid (Ursolic acid)	3-羟基熊果-12-烯-28-酸 (熊果酸)	Terpenoids	萜类	Triterpene	三萜	77-52-1	3	305115	185542	179809	888825	509020	390432	614731	161288	113632	51326.7	52120.3	54408	C08988	-	-	-	-	-	-	-	-	-	-	-	1.02131	0.122994	2.66722	1.41533	up
MW0146169	491.19	329.14	490.191	C19H30N4O11	[M+H]+	Asp-Leu-Glu-Asp	Asp-Leu-Glu-Asp	Amino acids and derivatives	氨基酸及其衍生物	Amino acids and derivatives	氨基酸及其衍生物	-	3	2.4827e+06	2.82458e+06	2.51397e+06	1.22133e+06	1.19716e+06	1.38183e+06	1.03385e+07	1.02813e+07	1.15777e+07	2.29991e+06	2.23954e+06	2.23751e+06	-	-	1.27219	0.00159105	0.242914	-2.04148	down	1.16833	0.00168853	0.118031	-3.08276	down	1.18692	0.00156757	0.485896	-1.04128	down
MW0156650	535.31	491.11	536.307	C24H40N8O6	[M-H]-	Ser-Arg-Phe-Lys	Ser-Arg-Phe-Lys	Amino acids and derivatives	氨基酸及其衍生物	Amino acids and derivatives	氨基酸及其衍生物	-	3	1.30038e+06	1.08971e+06	1.28573e+06	71822.8	66392.2	55314.8	1.41307e+06	2.09362e+06	1.52204e+06	585843	622839	607693	-	-	-	-	-	-	-	1.1656	0.016676	0.0384848	-4.69957	down	1.20092	0.00327325	0.0526493	-4.24744	down
MW0137880	329.14	209.08	328.131	C19H20O5	[M+H]+	Decursin	紫花前胡素	Lignans and Coumarins	木脂素和香豆素	Coumarins	香豆素	5928-25-6	3	418051	475920	406382	1.80516e+06	1.93669e+06	1.86181e+06	285364	296917	322775	1.55331e+06	1.6523e+06	1.60377e+06	C09258	-	-	-	-	-	-	1.16893	0.000236819	6.1915	2.63029	up	1.20042	4.16521e-05	4.30933	2.10746	up
Lmsn000381	341.11	89.02	342.116	C12H22O11	[M-H]-	D-Maltose*	D-麦芽糖*	Others	其它类	Saccharides	糖类	69-79-4	1	1.33624e+06	1.34124e+06	1.46534e+06	3.39361e+06	2.99869e+06	3.43974e+06	1.30976e+06	2.11507e+06	2.13553e+06	1.47373e+06	1.56048e+06	1.48539e+06	C01971	-	-	-	-	-	-	-	-	-	-	-	1.19448	0.00300382	2.37327	1.24688	up
pme2743	194.081	91.0542	193.074	C10H11NO3	[M+H]+	N-Phenylacetylglycine	N-苯乙酰甘氨酸	Amino acids and derivatives	氨基酸及其衍生物	Amino acids and derivatives	氨基酸及其衍生物	500-98-1	3	39131.7	57505	43688.3	94602.2	114225	100583	20030.2	62505	80005	56640.1	58545.2	54989.1	C05598	ko00360	-	-	-	-	-	-	-	-	-	-	1.14711	0.00217453	2.20495	1.14075	up
mws0906	341.124	179.071	342.132	C16H22O8	[M-H]-	Coniferin	松柏苷	Phenolic acids	酚酸类	Phenolic acids	酚酸类	531-29-3	3	5.43966e+06	5.35612e+06	5.89569e+06	3.92311e+06	3.55816e+06	3.59172e+06	9.48607e+06	9.43553e+06	9.16606e+06	4.17716e+06	4.17745e+06	4.40941e+06	C00761	ko00940,ko01110	-	-	-	-	-	1.16724	4.05428e-06	0.394229	-1.34289	down	-	-	-	-	-
MW0155144	326.12	164.07	325.11	C14H19N3O4S1	[M+H]+	Phe-Cys-Gly	苯丙氨酰-半胱氨酰-甘氨酸	Amino acids and derivatives	氨基酸及其衍生物	Amino acids and derivatives	氨基酸及其衍生物	-	3	984438	1.39308e+06	835887	2.00507e+06	2.14719e+06	1.95014e+06	807065	980610	964473	1.16119e+06	1.23587e+06	1.18555e+06	-	-	-	-	-	-	-	1.15332	0.000161446	2.21732	1.14882	up	-	-	-	-	-
mws1174	313.07	253.05	314.079	C17H14O6	[M-H]-	3-O-Acetylpinobanksin	3-O-乙酰短叶松黄烷酮	Flavonoids	黄酮	Flavanonols	二氢黄酮醇	52117-69-8	3	6363.98	4221.43	12253.1	29974.4	40136.7	33410.5	35667.9	31883.9	36258.6	23435.9	24995.7	24231.8	C16418	ko00941	1.19025	0.00178658	0.220002	-2.18441	down	-	-	-	-	-	1.11677	0.00255814	4.53277	2.18039	up
MW0146241	543.31	381.27	542.306	C24H42N6O8	[M+H]+	Asp-Pro-Lys-Ile-Ala	Asp-Pro-Lys-Ile-Ala	Amino acids and derivatives	氨基酸及其衍生物	Amino acids and derivatives	氨基酸及其衍生物	-	3	143856	139607	133730	540854	510146	555736	44329.4	50595.1	25961.6	189711	223191	189921	-	-	1.21472	0.00213509	3.45112	1.78706	up	1.15604	4.90109e-05	13.2913	3.73241	up	1.20206	0.000718353	3.85131	1.94535	up
MW0148027	372.17	164.11	371.163	C15H25N5O4S1	[M+H]+	Cys-Leu-His	半胱氨酸-亮氨酸-组氨酸	Amino acids and derivatives	氨基酸及其衍生物	Amino acids and derivatives	氨基酸及其衍生物	-	3	422213	374614	392692	1.09517e+06	1.26273e+06	1.25771e+06	159545	194570	171421	688706	782658	859336	-	-	1.25909	0.000342129	2.26344	1.17852	up	1.16669	0.00215174	6.87987	2.78238	up	1.1969	0.0029679	3.03956	1.60386	up
MW0149622	545.22	243.12	546.24	C20H34N8O10	[M-H]-	Gln-Arg-Asp-Glu	谷酰氨-精氨酸-天冬门氨酸-谷氨酸	Amino acids and derivatives	氨基酸及其衍生物	Amino acids and derivatives	氨基酸及其衍生物	-	3	1163.77	769.56	3485.46	238571	235519	246359	8639.62	11402.1	8422.47	117469	91126	82405.9	-	-	1.1447	0.00406749	0.190372	-2.39311	down	1.16802	6.19761e-05	25.3107	4.66168	up	1.18516	7.34699e-05	132.954	7.05478	up
pmn001419	325.09	163.04	326.1	C15H18O8	[M-H]-	1-O-p-Coumaroyl-β-D-glucose*	1-O-对香豆酰-β-D-葡萄糖*	Phenolic acids	酚酸类	Phenolic acids	酚酸类	7139-64-2	1	8.15241e+06	9.40463e+06	9.46713e+06	4.66538e+06	4.6102e+06	4.69247e+06	13707311	1.16944e+07	1.24468e+07	7.78545e+06	7.4219e+06	7.90261e+06	C16827	-	-	-	-	-	-	1.16509	0.00533555	0.369052	-1.4381	down	-	-	-	-	-
Lmqn000432	333.06	333.06	334.067	C9H19O11P	[M-H]-	1-(sn-Glycero-3-phospho)-1D-myo-inositol	1-(sn-甘油-3-磷酸)-1D-肌醇	Others	其它类	Saccharides	糖类	-	3	132605	189589	162186	2.21543e+06	1.96016e+06	2.30099e+06	2.60544e+06	2.71644e+06	2.64255e+06	940103	901917	962343	-	-	1.27289	8.03686e-06	0.0608179	-4.03936	down	-	-	-	-	-	1.1989	0.00211798	13.3709	3.74102	up
Zmdn003203	635.091	169.014	636.096	C27H24O18	[M-H]-	1,2,6-Tri-O-galloyl-β-D-glucose*	1,2,6-三-O-没食子酰-β-D-葡萄糖*	Phenolic acids	酚酸类	Phenolic acids	酚酸类	79886-49-0	3	2.62983e+06	3.2099e+06	3.39919e+06	4.74465e+06	4.99894e+06	4.79429e+06	85429.4	164728	150424	1.52236e+06	1.45374e+06	1.54947e+06	C04360	-	1.26423	0.00568488	23.0638	4.52756	up	1.16272	8.13594e-05	36.2919	5.18158	up	-	-	-	-	-
Wasn003197	323.13	179.06	324.142	C13H24O9	[M-H]-	3-(Beta-D-Glucopyranosyloxy)-5-Hydroxyhexanoic Acid Methyl Ester	3-(β-D-吡喃葡萄糖基氧基)-5-羟基己酸甲酯	Organic acids	有机酸	Organic acids	有机酸	-	1	32008.8	26185	24367	58445.2	45868.5	60946.5	31226.3	33198.4	34518.8	39257.4	37656.3	40182.1	-	-	-	-	-	-	-	-	-	-	-	-	1.13664	0.0140347	2.00168	1.00121	up
Zmpn004713	301.04	149.03	302.043	C15H10O7	[M-H]-	Isoetin (5,7,2',4',5'-Pentahydroxyflavone)	Isoetin (5,7,2',4',5'-五羟基黄酮)	Flavonoids	黄酮	Flavones	黄酮	1621-84-7	1	1.19674e+06	1.0256e+06	1.20163e+06	627907	561194	591119	7.02523e+06	7.14638e+06	6.42404e+06	4.307e+06	4.20733e+06	4.488e+06	C10079	-	1.27355	0.000826307	0.166248	-2.58859	down	1.1693	0.00117731	0.0864367	-3.53221	down	-	-	-	-	-
Lmfn005486	364.997	285.04	366.005	C15H10O9S	[M-H]-	Kaempferol-3-O-sulfonate	山柰酚-3-O-磺酸	Flavonoids	黄酮	Flavonols	黄酮醇	-	3	37304.1	41585.5	49995.3	34669.9	27710.8	37940.8	159095	150398	142176	36879.9	39227.5	38844.4	-	-	1.26341	0.000100093	0.285353	-1.80918	down	1.16023	0.000129184	0.222113	-2.17063	down	-	-	-	-	-
MWSHC2022	359.1	197.05	361.113	C15H20O10	[M-H]-	Glucosyringic acid	葡萄糖基丁香酸	Phenolic acids	酚酸类	Phenolic acids	酚酸类	33228-65-8	1	1.84045e+06	1.88712e+06	1.77038e+06	1.52849e+06	1.41483e+06	1.43177e+06	512832	782747	533530	1.24825e+06	1.30574e+06	1.22532e+06	-	-	1.23984	0.0019067	3.0058	1.58775	up	1.11849	0.00458341	2.39192	1.25817	up	-	-	-	-	-
Zmhn002301	325.093	163.039	326.1	C15H18O8	[M-H]-	p-Coumaric acid-4-O-glucoside*	对香豆酸-4-O-葡萄糖苷*	Phenolic acids	酚酸类	Phenolic acids	酚酸类	117405-48-8	1	4.51579e+06	4.22468e+06	4.98907e+06	2.28807e+06	2.26508e+06	2.66994e+06	7.42585e+06	6.38135e+06	6.45319e+06	4.10096e+06	3.97107e+06	4.24183e+06	C06739	-	-	-	-	-	-	1.15886	0.0024083	0.356513	-1.48797	down	-	-	-	-	-
mws0282	203.08	116.05	204.09	C11H12N2O2	[M-H]-	L-Tryptophan	L-色氨酸	Amino acids and derivatives	氨基酸及其衍生物	Amino acids and derivatives	氨基酸及其衍生物	73-22-3	1	287377	247882	324886	634953	636514	655574	1.54168e+06	1.72637e+06	1.76752e+06	627867	607525	658813	C00078	ko00260,ko00380,ko00400,ko00901,ko00966,ko00970,ko00996,ko01100,ko01110,ko01210,ko01230,ko01240	1.27018	0.00110185	0.170814	-2.5495	down	1.16532	0.00417851	0.382685	-1.38577	down	1.18144	0.00206556	2.24037	1.16373	up
mws0866	259.022	96.9696	260.03	C6H13O9P	[M-H]-	D-Glucose 6-phosphate*	D-葡萄糖-6-磷酸*	Others	其它类	Saccharides	糖类	56-73-5	1	2.83318e+06	3.82358e+06	3.21006e+06	6.55711e+06	5.7686e+06	6.33887e+06	6.77705e+06	7.22881e+06	7.21001e+06	3.88737e+06	4.12438e+06	4.11588e+06	C00092	ko00500,ko00524,ko00562,ko01100,ko01110	1.24336	0.00139746	0.465068	-1.10449	down	-	-	-	-	-	-	-	-	-	-
Hmhn003067	325.09	119.05	326.1	C15H18O8	[M-H]-	Phenylpropionic acid-O-β-D-glucopyranoside	苯基丙酸-O-β-D-吡喃葡萄糖苷	Phenolic acids	酚酸类	Phenolic acids	酚酸类	-	2	4.8683e+06	4.7997e+06	4.89444e+06	2.47815e+06	2.68078e+06	2.58672e+06	7.23115e+06	6.84583e+06	7.3781e+06	4.44889e+06	4.75378e+06	4.57126e+06	-	-	-	-	-	-	-	1.16786	0.000346861	0.361017	-1.46986	down	-	-	-	-	-
MWS0933	170.09	124.09	169.085	C7H11N3O2	[M+H]+	1-Methylhistidine*	1-甲基组氨酸*	Amino acids and derivatives	氨基酸及其衍生物	Amino acids and derivatives	氨基酸及其衍生物	332-80-9	3	490913	494846	461835	112465	73015.3	107359	461470	323227	435331	273415	266091	284376	-	-	-	-	-	-	-	1.13645	0.0128643	0.240027	-2.05873	down	1.18626	2.35803e-05	0.202294	-2.30547	down
Lmmp001947	481.1	319.05	480.09	C21H20O13	[M+H]+	Gossypetin-3-O-glucoside	棉黄素-3-O-葡萄糖苷	Flavonoids	黄酮	Flavonols	黄酮醇	-	3	1.55639e+07	2.23377e+07	1.15004e+07	9.0672e+06	7.46637e+06	6.98917e+06	1.1536e+07	1.30449e+07	7.49425e+06	2.69006e+07	2.52118e+07	2.56882e+07	-	-	-	-	-	-	-	-	-	-	-	-	1.03983	0.106937	0.476149	-1.07052	down
mws0001	133.061	74.0237	132.054	C4H8N2O3	[M+H]+	L-Asparagine	L-天冬酰胺	Amino acids and derivatives	氨基酸及其衍生物	Amino acids and derivatives	氨基酸及其衍生物	70-47-3	3	128502	106232	123936	50928.1	57505	22548.3	894622	841851	924360	313923	309586	290383	C00152	ko00250,ko00460,ko00970,ko01100,ko01110,ko01230	1.27378	0.000451828	0.134796	-2.89115	down	1.14938	0.000125075	0.0492257	-4.34444	down	1.05213	0.0066071	0.365187	-1.45329	down
pmb0876	454.29	313.27	453.286	C21H44NO7P	[M+H]+	LysoPE 16:0	溶血磷脂酰乙醇胺 16:0	Lipids	脂质	LPE	溶血磷脂酰乙醇胺	53862-35-4	1	660506	760403	654878	471649	456048	423893	1.12228e+06	1.12733e+06	1.24829e+06	732976	690080	692673	-	-	-	-	-	-	-	1.16449	0.00141088	0.386401	-1.37183	down	-	-	-	-	-
Lmbp010207	311.13	121.06	310.12	C19H18O4	[M+H]+	6-Methoxy-2-(4-methoxyphenethyl)chromone	6-甲氧基-2-(4-甲氧基苯乙基)色酮	Others	其它类	Chromone	色酮类	111286-05-6	3	79189.6	84326.3	72279	3760.64	2007.01	3858.74	5536.83	6817.03	9419.45	40388.5	43131.6	42591	-	-	1.26532	0.00101577	10.8295	3.4369	up	-	-	-	-	-	1.1928	0.00165645	0.0408252	-4.61439	down
Hmgp002327	188.07	118.06	187.063	C11H9O2N	[M+H]+	3-amino-2-naphthoic acid	3-氨基-2-萘甲酸	Alkaloids	生物碱	Alkaloids	生物碱	-	1	3.02332e+06	2.85866e+06	2.82919e+06	6.8995e+06	6.43679e+06	6.87049e+06	9.95058e+06	1.13098e+07	1.29869e+07	5.63663e+06	6.01283e+06	5.95631e+06	-	-	1.26767	0.0102045	0.254361	-1.97505	down	-	-	-	-	-	1.20035	0.00037924	2.31964	1.2139	up
pme2380	145.014	101.024	146.022	C5H6O5	[M-H]-	α-Ketoglutaric acid	α-酮戊二酸	Organic acids	有机酸	Organic acids	有机酸	328-50-7	3	3.80189e+06	3.49074e+06	3.81338e+06	1.22693e+06	1.42576e+06	1.35188e+06	3.52383e+06	3.72871e+06	3.31445e+06	2.10448e+06	2.09269e+06	1.97466e+06	C00026	ko00020,ko00040,ko00053,ko00220,ko00250,ko00300,ko00310,ko00340,ko00430,ko00470,ko00630,ko00650,ko00660,ko01100,ko01110,ko01200,ko01210,ko01230,ko01240	-	-	-	-	-	1.16255	0.000600051	0.37897	-1.39985	down	1.19719	0.000232242	0.360577	-1.47162	down
MWSprf005	299.09	284.07	298.084	C17H14O5	[M+H]+	Mosloflavone; 5-Hydroxy-6,7-Dimethoxyflavone	荠苎黄酮; 5-羟基-6,7-二甲氧基黄酮	Flavonoids	黄酮	Flavones	黄酮	740-33-0	3	91312.2	125816	102162	5.26273e+06	4.61118e+06	926548	86863.7	70411.7	106818	2.62455e+06	2.80703e+06	2.66179e+06	-	-	-	-	-	-	-	1.11176	0.121407	40.8963	5.3539	up	1.13824	0.122464	33.8264	5.08008	up
pmb3079	300.049	96.9696	301.056	C8H16NO9P	[M-H]-	N-Acetyl-D-glucosamine-1-phosphate	N-乙酰-D-葡萄糖胺-1-磷酸	Others	其它类	Saccharides	糖类	6866-69-9	3	54097.4	47680.6	48479	39409.6	47178.8	40871.8	128329	104326	126001	47483	46865.6	44360.4	C04256	-	1.25638	0.00837419	0.418945	-1.25517	down	1.15431	0.00579315	0.355383	-1.49255	down	-	-	-	-	-
pmn001694	329.23	229.15	330.241	C18H34O5	[M-H]-	9,10,13-Trihydroxy-11-Octadecenoic Acid	9,10,13-三羟基-11-十八碳烯酸	Lipids	脂质	Free fatty acids	游离脂肪酸	29907-57-1	2	80590.8	86117.9	82242.4	17877.7	19656.2	17359.1	131021	144601	134096	50347.2	53995.1	51505.9	C14835	ko00591	-	-	-	-	-	1.16881	0.000913436	0.133977	-2.89994	down	1.20161	0.000103888	0.220497	-2.18117	down
mws0983	326.305	62.0601	325.298	C20H39NO2	[M+H]+	N-Oleoylethanolamine	油酰单乙醇胺	Alkaloids	生物碱	Alkaloids	生物碱	111-58-0	3	8354.8	12332.7	10888.2	4513.57	3488.87	5809.59	7323.86	5130.35	5210.61	9336.36	8710.66	9194.11	C20792	-	-	-	-	-	-	-	-	-	-	-	1.09906	0.0188715	0.437425	-1.19289	down
Yalp008047	291.23	93.07	290.225	C19H30O2	[M+H]+	Methyl 12-phenyldodecanoate	12-苯基十二酸甲酯	Lipids	脂质	Free fatty acids	游离脂肪酸	38795-65-2	1	2.40833e+06	2.55253e+06	2.64563e+06	379895	355048	398255	2.05346e+06	1.94242e+06	2.07903e+06	1.06826e+06	1.13429e+06	1.14122e+06	-	-	-	-	-	-	-	1.16885	0.000250679	0.186538	-2.42246	down	1.20232	0.000734945	0.148978	-2.74683	down
MW0159003	675.3	552.24	674.302	C30H42N8O10	[M+H]+	Val-Glu-Tyr-His-Gln	Val-Glu-Tyr-His-Gln	Amino acids and derivatives	氨基酸及其衍生物	Amino acids and derivatives	氨基酸及其衍生物	-	3	107158	127853	107203	1.04925e+06	885698	827352	453468	362911	385862	5.01389e+06	5.07087e+06	4.57285e+06	-	-	1.26363	0.00618454	0.284647	-1.81276	down	1.13944	0.00810049	2.29763	1.20015	up	1.19894	0.00626419	8.07187	3.0129	up
MW0145719	364.13	139.04	363.121	C12H21N5O6S1	[M+H]+	Asn-Gln-Cys	L-天冬酰胺-L-谷氨酰胺-L-半胱氨酸	Amino acids and derivatives	氨基酸及其衍生物	Amino acids and derivatives	氨基酸及其衍生物	-	3	974935	784540	954823	937368	729929	780135	87644.9	107509	94828.7	1.46873e+06	1.57321e+06	1.49062e+06	-	-	1.27201	0.00520278	9.36022	3.22654	up	1.16548	0.00707625	8.43994	3.07723	up	-	-	-	-	-
MW0015605	465.14	319.11	466.148	C22H26O11	[M-H]-	Agnuside	穗花牡荆苷	Terpenoids	萜类	Monoterpenoids	倍萜	11027-63-7	3	2.64387e+07	2.75328e+07	3.33355e+07	9.45338e+06	9.90972e+06	1.02345e+07	2.108e+07	2.42356e+07	1.92454e+07	1.35111e+07	1.25905e+07	1.32886e+07	C09765	-	-	-	-	-	-	1.15105	0.0136273	0.458444	-1.12518	down	1.19202	0.0114602	0.339005	-1.56062	down
Wasn004683	465.1	303.05	466.111	C21H22O12	[M-H]-	Protocatechuic acid 1-O-(Glucosylvanilloyl)	原儿茶酸 1-O-(葡萄糖基香草酰)	Phenolic acids	酚酸类	Phenolic acids	酚酸类	-	1	213109	292701	225107	694118	552197	680444	353180	288294	297708	646833	600917	631637	-	-	-	-	-	-	-	1.1299	0.00884924	2.05153	1.0367	up	1.16726	0.00399001	2.63608	1.3984	up
MWSprf137	447.13	285.08	446.121	C22H22O10	[M+H]+	Acacetin-7-O-glucoside (Tilianin)	金合欢素-7-O-葡萄糖苷 (田蓟苷)	Flavonoids	黄酮	Flavones	黄酮	4291-60-5	3	677493	663475	629923	3.36378e+06	3.16572e+06	3.27136e+06	2.34665e+06	2.39641e+06	2.19778e+06	1.88257e+06	2.02912e+06	1.97049e+06	-	-	1.27459	0.000763641	0.283955	-1.81626	down	-	-	-	-	-	1.2028	0.000240211	4.97281	2.31406	up
MWS1860	72.0808	55.0541	71.0735	C4H9N	[M+H]+	Pyrrolidin	四氢吡咯	Alkaloids	生物碱	Pyrrole alkaloids	吡咯类生物碱	123-75-1	3	89992.4	86098.4	89924.3	54377.9	47920.1	39389.3	206130	281851	202766	107828	103496	100027	-	-	1.24457	0.0314173	0.385112	-1.37665	down	1.1516	0.0171324	0.205122	-2.28545	down	-	-	-	-	-
MW0149782	536.27	225.15	535.264	C25H37N5O8	[M+H]+	Gln-Phe-Leu-Glu	谷酰氨-苯丙氨酸-亮氨酸-谷氨酸	Amino acids and derivatives	氨基酸及其衍生物	Amino acids and derivatives	氨基酸及其衍生物	-	3	426645	593427	604942	6.79642e+06	6.02918e+06	6.40578e+06	247370	293228	235373	2.35967e+06	2.82542e+06	1.90487e+06	-	-	1.20069	0.0302342	2.09417	1.06638	up	1.16888	0.00121699	24.7837	4.63132	up	1.19809	0.00076301	11.8346	3.56494	up
MW0132545	269.05	117.03	270.053	C15H10O5	[M-H]-	3,7,4'-Trihydroxyflavone	3，7，4-三羟基黄酮	Flavonoids	黄酮	Flavonols	黄酮醇	2034-65-3	3	266162	295717	306043	343356	373243	386909	769688	694653	716710	370752	352953	344175	C10037	-	1.26843	0.000370206	0.397937	-1.32939	down	-	-	-	-	-	-	-	-	-	-
mws0024	169.014	125.024	170.022	C7H6O5	[M-H]-	Gallic acid	没食子酸	Phenolic acids	酚酸类	Phenolic acids	酚酸类	149-91-7	3	124308	210879	130708	177541	140895	133026	480494	278758	281027	228608	233061	245945	C01424	ko00999	1.08549	0.0874134	0.447856	-1.15889	down	1.04841	0.0935612	0.433982	-1.20429	down	-	-	-	-	-
mws0367	277.22	277.22	278.225	C18H30O2	[M-H]-	α-Linolenic Acid*	α-亚麻酸*	Lipids	脂质	Free fatty acids	游离脂肪酸	463-40-1	2	2.4629e+07	2.5145e+07	2.53265e+07	1.61934e+07	1.43912e+07	1.43622e+07	3.77402e+07	3.26779e+07	3.87033e+07	1.96341e+07	1.8957e+07	2.04623e+07	C06427	ko00592,ko01040,ko01100,ko01110	-	-	-	-	-	1.1574	0.00413098	0.411896	-1.27965	down	-	-	-	-	-
pmb0855	496.34	184.07	495.332	C24H50NO7P	[M+H]+	LysoPC 16:0	溶血磷脂酰胆碱 16:0	Lipids	脂质	LPC	溶血磷脂酰胆碱	17364-16-8	1	3.13433e+06	3.72293e+06	3.21779e+06	2.45852e+06	2.23425e+06	2.42859e+06	5.00233e+06	5.44254e+06	5.45849e+06	3.48954e+06	3.52172e+06	3.27723e+06	-	-	-	-	-	-	-	1.1639	0.000534693	0.44779	-1.15911	down	-	-	-	-	-
MW0150836	567.3	375.24	568.308	C23H40N10O7	[M-H]-	His-Arg-Lys-Glu	组氨酸-精氨酸-赖氨酸-谷氨酸	Amino acids and derivatives	氨基酸及其衍生物	Amino acids and derivatives	氨基酸及其衍生物	-	3	1.13809e+06	1.26468e+06	1.30519e+06	1.48444e+07	1.48528e+07	1.62039e+07	438579	418156	483331	4.2855e+06	4.83063e+06	4.63219e+06	-	-	1.2679	0.00150915	2.767	1.46832	up	1.16964	0.000906564	34.2529	5.09815	up	1.20254	0.000908901	12.3791	3.62983	up
MW0146053	306.1	144.05	305.086	C10H15N3O8	[M+H]+	Asp-Asp-Gly	L-天冬氨酰-L-天冬氨酰-甘氨酸	Amino acids and derivatives	氨基酸及其衍生物	Amino acids and derivatives	氨基酸及其衍生物	-	3	753072	529705	696898	4.26871e+06	3.83219e+06	4.13884e+06	1.26253e+06	1.3643e+06	1.39749e+06	2.56675e+06	2.93241e+06	2.66648e+06	-	-	1.21992	0.00221916	0.491927	-1.02348	down	1.16646	0.000997788	3.04144	1.60475	up	1.1947	0.000168697	6.1827	2.62824	up
MWS00327g	106.05	60.0445	105.043	C3H7NO3	[M+H]+	L-Isoserine	L-异丝氨酸	Amino acids and derivatives	氨基酸及其衍生物	Amino acids and derivatives	氨基酸及其衍生物	632-13-3	3	3.33615e+06	3.44222e+06	3.33329e+06	884697	850639	825656	3.09109e+06	3.0319e+06	3.36661e+06	2.31004e+06	2.13737e+06	2.22178e+06	-	-	-	-	-	-	-	1.16818	0.00156379	0.269873	-1.88964	down	1.20285	1.33666e-05	0.253271	-1.98125	down
Zmgn000173	149.05	75.01	150.053	C5H10O5	[M-H]-	D-Ribose	D-核糖	Others	其它类	Saccharides	糖类	50-69-1	1	367244	344799	354119	214977	211918	189299	426662	489697	422513	222630	233042	240592	C00121	ko00030,ko01100,ko02010	-	-	-	-	-	1.15529	0.00377562	0.460233	-1.11956	down	-	-	-	-	-
pmd0160	454.293	313.274	453.286	C21H44NO7P	[M+H]+	LysoPE 16:0(2n isomer)	溶血磷脂酰乙醇胺 16:0(2n异构)	Lipids	脂质	LPE	溶血磷脂酰乙醇胺	-	3	693335	725029	664440	499967	475667	473183	1.07929e+06	1.12083e+06	1.27666e+06	720162	710448	668499	-	-	-	-	-	-	-	1.16132	0.00690696	0.416712	-1.26288	down	-	-	-	-	-
mws0885	153.019	109.029	154.027	C7H6O4	[M-H]-	2,4-Dihydroxybenzoic acid	2,4-二羟基苯甲酸	Phenolic acids	酚酸类	Phenolic acids	酚酸类	89-86-1	3	407154	458602	433633	185361	247433	206769	462796	454576	445343	311878	313286	291785	-	-	-	-	-	-	-	1.14225	0.00345352	0.469329	-1.09133	down	1.16632	0.000873716	0.492202	-1.02268	down
MWSCX014	193.049	133.025	192.042	C10H8O4	[M+H]+	Scopoletin (7-Hydroxy-6-methoxycoumarin)	东莨菪内酯	Lignans and Coumarins	木脂素和香豆素	Coumarins	香豆素	92-61-5	3	428245	561665	571554	1.64314e+06	1.48549e+06	1.27681e+06	338246	326448	326448	756688	796019	736919	C01752	ko00999,ko01110	-	-	-	-	-	1.16431	0.00850852	4.44481	2.15212	up	1.17348	0.00532859	2.82135	1.49639	up
MW0158548	473.24	333.08	472.232	C24H32N4O6	[M+H]+	Tyr-Lys-Tyr	酪氨酸-赖氨酸-酪氨酸	Amino acids and derivatives	氨基酸及其衍生物	Amino acids and derivatives	氨基酸及其衍生物	-	3	69245.4	62683.6	62022.5	28512.7	20689.5	19509.9	121402	140385	140942	40529.7	42320.7	46410.2	-	-	1.25926	0.00418724	0.481593	-1.05411	down	1.15827	0.000879964	0.170616	-2.55117	down	1.17171	0.000411836	0.354275	-1.49706	down
mws0230	120.066	74.0601	119.058	C4H9NO3	[M+H]+	L-Threonine*	L-苏氨酸*	Amino acids and derivatives	氨基酸及其衍生物	Amino acids and derivatives	氨基酸及其衍生物	72-19-5	3	2.32054e+06	1.97251e+06	1.87609e+06	1.28592e+06	1.18873e+06	1.13372e+06	2.99988e+06	3.19799e+06	3.42798e+06	2.20871e+06	2.05864e+06	2.06846e+06	C00188	ko00260,ko00261,ko00290,ko00470,ko00860,ko00970,ko01100,ko01110,ko01230,ko02010	-	-	-	-	-	1.1633	0.00153842	0.374862	-1.41557	down	-	-	-	-	-
MW0149953	493.17	285.11	492.17	C18H28N4O12	[M+H]+	Glu-Asp-Thr-Glu	谷氨酸-天门冬氨酸-苏氨酸-谷氨酸	Amino acids and derivatives	氨基酸及其衍生物	Amino acids and derivatives	氨基酸及其衍生物	-	3	2.54658e+06	3.05566e+06	2.7781e+06	7.69573e+06	7.10583e+06	6.52245e+06	6.75006e+06	6.41741e+06	7.09643e+06	3.92493e+06	3.65884e+06	3.67283e+06	-	-	1.26457	0.000141622	0.41356	-1.27383	down	-	-	-	-	-	1.18994	0.00207546	2.54453	1.3474	up
pmb0874	478.29	337.27	477.286	C23H44NO7P	[M+H]+	LysoPE 18:2(2n isomer)	溶血磷脂酰乙醇胺 18:2(2n异构)	Lipids	脂质	LPE	溶血磷脂酰乙醇胺	-	1	2.88042e+06	3.38306e+06	2.78598e+06	588251	595883	603140	5.27604e+06	5.92141e+06	6.75308e+06	1.98411e+06	2.0783e+06	1.91949e+06	-	-	-	-	-	-	-	1.16785	0.00623328	0.0995666	-3.32819	down	1.2002	0.0057878	0.197501	-2.34007	down
Wasn005682	461.11	153.02	462.116	C22H22O11	[M-H]-	Protocatechuic acid 4-O-(6''-O-p-Coumaroyl)Glucoside	原儿茶酸 4-O-(6''-O-对香豆酸)葡萄糖苷	Phenolic acids	酚酸类	Phenolic acids	酚酸类	-	2	35069.9	29994.1	35898.3	163395	152169	136584	61275.1	67487.3	61286.4	176796	191509	185981	-	-	-	-	-	-	-	1.15858	0.00517919	2.37912	1.25043	up	1.19733	0.00294822	4.47839	2.16298	up
pmb0296	357.3	265.25	356.293	C21H40O4	[M+H]+	1-Oleoyl-Sn-Glycerol	单酰甘油酯(18:1)	Lipids	脂质	Glycerol ester	甘油酯	129784-87-8	2	1.82868e+06	1.79435e+06	1.3621e+06	140714	151899	89698.1	1.79482e+06	1.81492e+06	1.3393e+06	1.13068e+06	1.04783e+06	1.11677e+06	-	-	-	-	-	-	-	1.15739	0.00942124	0.0772496	-3.69433	down	1.19062	0.00860518	0.0766904	-3.70481	down
HJN086	449.11	287.057	450.116	C21H22O11	[M-H]-	Eriodictyol-3'-O-glucoside	圣草酚-3'-O-葡萄糖苷	Flavonoids	黄酮	Flavanones	二氢黄酮	-	3	2.74076e+06	2.2014e+06	2.44913e+06	4.74136e+06	4.61661e+06	4.51305e+06	5.42815e+06	6.36394e+06	6.42991e+06	5.16321e+06	5.37161e+06	4.95339e+06	-	-	1.25513	0.00248463	0.405625	-1.30178	down	-	-	-	-	-	-	-	-	-	-
Lmhp012042	355.284	263.237	354.277	C21H38O4	[M+H]+	2-Linoleoylglycerol	2-亚油酰甘油酯	Lipids	脂质	Glycerol ester	甘油酯	3443-82-1	3	12569.5	12388.2	11055.2	6505.31	7452.12	8110.74	19014	21954.8	26256.2	14210.6	14861.9	13699.6	-	-	-	-	-	-	-	1.14638	0.0154178	0.328274	-1.60703	down	-	-	-	-	-
MW0149637	392.15	213.08	391.153	C14H25N5O6S1	[M+H]+	Gln-Asn-Met	谷酰氨-天门冬酰氨-蛋氨酸	Amino acids and derivatives	氨基酸及其衍生物	Amino acids and derivatives	氨基酸及其衍生物	-	3	2.7348e+06	2.74579e+06	3.43135e+06	1.04944e+06	1.14191e+06	1.26231e+06	173509	175080	166545	1.23848e+06	1.05915e+06	1.12817e+06	-	-	1.27445	0.00670098	17.3003	4.11272	up	1.16815	0.0038821	6.70439	2.74511	up	1.18142	0.0113568	0.387531	-1.36762	down
pmb2221	318.3	60.0444	317.293	C18H39NO3	[M+H]+	4-Hydroxysphinganine	4-羟基鞘氨醇	Lipids	脂质	Sphingolipids	鞘脂	554-62-1	3	7.12173e+06	7.33077e+06	6.76787e+06	1.89727e+06	1.92348e+06	1.81112e+06	7.26855e+06	7.65714e+06	8.56204e+06	5.4686e+06	5.9364e+06	5.72335e+06	C12144	ko00600,ko01100	-	-	-	-	-	1.16707	0.00388808	0.239779	-2.06022	down	1.2023	0.000650676	0.265399	-1.91376	down
MW0152551	524.31	177.16	523.301	C25H41N5O7	[M+H]+	Leu-Tyr-Thr-Lys	Leu-Tyr-Thr-Lys	Amino acids and derivatives	氨基酸及其衍生物	Amino acids and derivatives	氨基酸及其衍生物	-	3	5.7971e+06	6.09491e+06	5.59723e+06	1.54011e+07	1.36477e+07	1.37542e+07	2.46578e+06	2.59609e+06	2.87401e+06	8.13901e+06	7.24805e+06	7.65152e+06	-	-	1.26604	8.94421e-05	2.20382	1.14001	up	1.16724	0.00163673	5.3936	2.43125	up	1.19718	0.00286509	2.44739	1.29124	up
MW0155970	468.28	145.05	467.274	C22H37N5O6	[M+H]+	Pro-Pro-Ala-Ala-Ile	Pro-Pro-Ala-Ala-Ile	Amino acids and derivatives	氨基酸及其衍生物	Amino acids and derivatives	氨基酸及其衍生物	-	3	1.11031e+06	1.15955e+06	1.09673e+06	539688	557857	522056	2.29811e+06	2.58139e+06	2.68866e+06	952687	1.0859e+06	902966	-	-	1.26665	0.00578601	0.444836	-1.16865	down	1.16759	0.0032315	0.214002	-2.22431	down	1.20056	9.39077e-05	0.48108	-1.05565	down
Zmyn000230	147.03	57.03	148.037	C5H8O5	[M-H]-	2-Dehydro-3-deoxy-L-arabinonate*	2-脱氢-3-脱氧-L-阿拉伯糖*	Others	其它类	Saccharides	糖类	-	3	917497	1.06686e+06	939627	2.17393e+06	2.39055e+06	2.15097e+06	763384	827645	739207	1.54656e+06	1.52237e+06	1.42924e+06	C00684	ko00053,ko01100	-	-	-	-	-	1.16544	0.00108795	2.88187	1.52701	up	1.19222	0.000451894	2.29668	1.19955	up
MWS04559g	182.08	136.08	181.074	C9H11NO3	[M+H]+	3-Hydroxy-L-phenylalanine*	3-羟基-L-苯丙氨酸*	Amino acids and derivatives	氨基酸及其衍生物	Amino acids and derivatives	氨基酸及其衍生物	587-33-7	3	2.83994e+06	2.73251e+06	2.75141e+06	4.47425e+06	4.42089e+06	4.34696e+06	1.4138e+06	1.64289e+06	1.335e+06	2.45626e+06	2.29455e+06	2.28008e+06	-	-	-	-	-	-	-	1.16278	0.000217839	3.01526	1.59228	up	-	-	-	-	-
MW0153180	552.3	355.29	551.296	C26H41N5O8	[M+H]+	Lys-Tyr-Ile-Glu	Lys-Tyr-Ile-Glu	Amino acids and derivatives	氨基酸及其衍生物	Amino acids and derivatives	氨基酸及其衍生物	-	3	581457	611319	519564	1.50795e+06	1.63345e+06	1.72729e+06	116899	86349.2	211230	1.02121e+06	1.18254e+06	845084	-	-	1.20208	0.00114296	4.13131	2.0466	up	1.14523	0.00016098	11.7466	3.55417	up	1.19504	0.00107043	2.8433	1.50757	up
Lmdp003286	465.102	303.061	464.096	C21H20O12	[M+H]+	Isohyperoside*	异金丝桃苷*	Flavonoids	黄酮	Flavonols	黄酮醇	35589-21-0	1	1.24677e+06	1.51536e+06	1.25174e+06	3.02965e+06	1.82558e+06	2.05267e+06	764910	991689	646768	5.62911e+06	5.19657e+06	5.30216e+06	-	-	-	-	-	-	-	1.09506	0.0471126	2.87426	1.52319	up	-	-	-	-	-
Smdp007779	287.09	167.03	286.084	C16H14O5	[M+H]+	8-Demethylfarrerol	8-去甲杜鹃素	Flavonoids	黄酮	Flavanones	二氢黄酮	-	1	101206	170252	275606	2.17736e+06	1.71475e+06	1.59145e+06	168933	145571	184952	2.26904e+06	2.45898e+06	2.41786e+06	-	-	-	-	-	-	-	1.16451	0.0110794	10.9791	3.45668	up	1.166	0.00768741	10.0236	3.32533	up
mws2523	421.075	241.012	422.082	C12H23O14P	[M-H]-	Trehalose 6-phosphate	海藻糖-6-磷酸	Others	其它类	Saccharides	糖类	4484-88-2	3	243039	125920	152418	115774	130289	118110	309162	267085	297199	116667	120714	126833	C00689	ko00500,ko01100,ko01110	-	-	-	-	-	1.16039	0.00240043	0.416938	-1.2621	down	-	-	-	-	-
MW0102874	145.05	99.1	144.042	C6H8O4	[M+H]+	3-Hexenedioic acid	3-己二酸	Organic acids	有机酸	Organic acids	有机酸	29311-53-3	3	4.46741e+06	4.3454e+06	3.70048e+06	589199	501499	632485	8.23362e+06	8.59923e+06	8.17194e+06	3.32517e+06	3.49941e+06	3.61679e+06	-	-	-	-	-	-	-	1.1685	0.000106293	0.0689141	-3.85906	down	1.19862	0.00360185	0.137708	-2.86031	down
Wasn003258	293.12	131.07	294.132	C12H22O8	[M-H]-	Glucosyl 2-Hydroxy-4-Methylpentanoic Acid	葡萄糖基 2-羟基-4-甲基戊酸	Organic acids	有机酸	Organic acids	有机酸	-	1	5.9847e+06	6.619e+06	6.46391e+06	3.56837e+07	3.63924e+07	3.55205e+07	8.23319e+06	7.85963e+06	7.3297e+06	2.10619e+07	2.15859e+07	2.2864e+07	-	-	-	-	-	-	-	1.16892	1.91476e-07	4.59373	2.19966	up	1.20275	3.45519e-07	5.6429	2.49644	up
Zmdp000376	130.091	84.0806	129.09	C5H11N3O	[M+H]+	4-Guanidinobutanal	4-胍基丁醛	Others	其它类	Aldehyde compounds	醛类化合物	-	3	6.55179e+06	6.39886e+06	7.22989e+06	3.67908e+06	3.60303e+06	3.3683e+06	2.18286e+07	2.17723e+07	2.07394e+07	9.03993e+06	9.29602e+06	8.54527e+06	-	-	1.2734	1.12761e-05	0.313653	-1.67276	down	1.16944	0.000172324	0.165532	-2.59481	down	-	-	-	-	-
mws0258	132.102	86.0964	131.095	C6H13NO2	[M+H]+	L-Isoleucine*	L-异亮氨酸*	Amino acids and derivatives	氨基酸及其衍生物	Amino acids and derivatives	氨基酸及其衍生物	73-32-5	1	5.4913e+07	5.08633e+07	4.87793e+07	3.23659e+07	3.11671e+07	33072248	6.80754e+07	7.84277e+07	6.94462e+07	5.19336e+07	4.80247e+07	5.17541e+07	C00407	ko00280,ko00290,ko00460,ko00960,ko00966,ko00970,ko01100,ko01110,ko01210,ko01230,ko02010	-	-	-	-	-	1.16198	0.00547474	0.447351	-1.16052	down	-	-	-	-	-
MW0150428	521.26	227.16	520.249	C20H36N6O10	[M+H]+	Gly-Lys-Thr-Ser-Glu	甘氨酸-赖氨酸-苏氨酸-丝氨酸-谷氨酸	Amino acids and derivatives	氨基酸及其衍生物	Amino acids and derivatives	氨基酸及其衍生物	-	3	207120	239509	254043	1.23699e+06	1.3449e+06	1.3051e+06	520458	466465	563422	706670	748266	614131	-	-	1.25007	0.00315693	0.451946	-1.14578	down	1.16034	5.58047e-05	2.50718	1.32606	up	1.20005	0.000142532	5.54751	2.47184	up
pmd0136	524.37	184.07	523.364	C26H54NO7P	[M+H]+	LysoPC 18:0(2n isomer)	溶血磷脂酰胆碱 18:0(2n异构)	Lipids	脂质	LPC	溶血磷脂酰胆碱	-	2	193610	224482	208482	108071	114200	116835	366105	432955	467965	225759	240500	245926	-	-	1.24102	0.0132762	0.494523	-1.01589	down	1.16232	0.00881031	0.267639	-1.90164	down	-	-	-	-	-
pme0193	147.08	84.04	146.069	C5H10N2O3	[M+H]+	L-Glutamine	L-谷氨酰胺	Amino acids and derivatives	氨基酸及其衍生物	Amino acids and derivatives	氨基酸及其衍生物	56-85-9	3	1.48666e+07	1.31232e+07	1.30459e+07	1.26792e+07	1.12664e+07	1.11859e+07	8.34743e+07	9.50335e+07	9.46459e+07	2.75434e+07	2.91523e+07	26751997	C00064	ko00220,ko00230,ko00240,ko00250,ko00470,ko00630,ko00750,ko00910,ko00970,ko01100,ko01230,ko01232,ko01240,ko02010	1.27383	0.00194623	0.150229	-2.73476	down	1.1682	0.00197875	0.128614	-2.95888	down	-	-	-	-	-
mws1090	259.02	96.97	260.03	C6H13O9P	[M-H]-	Glucose-1-phosphate*	葡萄糖-1-磷酸*	Others	其它类	Saccharides	糖类	59-56-3	1	2.78091e+06	2.62653e+06	3.32613e+06	6.17538e+06	5.45431e+06	7.08529e+06	6.02236e+06	6.51083e+06	6.68737e+06	3.54849e+06	3.8775e+06	3.77144e+06	C00103	ko00010,ko00040,ko00052,ko00500,ko00520,ko00523,ko00561,ko01100,ko01110,ko01240,ko01250	1.25284	0.000281313	0.454387	-1.13801	down	-	-	-	-	-	1.16102	0.00959566	2.14288	1.09955	up
mws0179	367.1	190.9	368.111	C17H20O9	[M-H]-	Chlorogenic acid methyl ester	绿原酸甲酯	Phenolic acids	酚酸类	Phenolic acids	酚酸类	29708-87-0	3	2.00589e+06	2.02513e+06	2.16763e+06	1.54997e+06	1.44252e+06	1.55134e+06	4.89369e+06	5.99917e+06	4.24697e+06	2.00543e+06	1.92085e+06	2.10312e+06	-	-	1.24352	0.0272212	0.409427	-1.28832	down	1.15304	0.0199142	0.300124	-1.73637	down	-	-	-	-	-
pmf0139	179.056	59.0139	180.063	C6H12O6	[M-H]-	D-Galactose*	D-半乳糖*	Others	其它类	Saccharides	糖类	59-23-4	1	728658	878610	491623	1.68302e+06	1.55165e+06	1.58293e+06	2.35307e+06	1.74819e+06	2.42575e+06	1.44871e+06	1.5308e+06	1.58676e+06	C00124	ko00052,ko01100	1.20462	0.00871154	0.32157	-1.63679	down	-	-	-	-	-	1.1164	0.00884214	2.29531	1.19869	up
MW0150182	495.17	321.12	496.181	C21H28N4O10	[M-H]-	Glu-Tyr-Ala-Asp	谷氨酸-酪氨酸-丙氨酸-天门冬氨酸	Amino acids and derivatives	氨基酸及其衍生物	Amino acids and derivatives	氨基酸及其衍生物	-	3	1.45163e+06	1.37132e+06	1.63097e+06	1.53704e+06	1.60854e+06	1.4384e+06	5.89503e+06	5.11879e+06	5.27408e+06	2.64005e+06	2.48371e+06	2.71977e+06	-	-	1.2698	0.0016948	0.27345	-1.87065	down	1.16598	0.0026642	0.281435	-1.82913	down	-	-	-	-	-
Zmyn000083	338.99	78.9582	339.996	C6H14O12P2	[M-H]-	D-Glucose 1,6-bisphosphate	D-葡萄糖-1,6-二磷酸	Others	其它类	Saccharides	糖类	10139-18-1	3	133053	125086	131234	65324.3	57538	79793.7	343119	337862	347841	109950	101718	110747	C01231	ko00500,ko01100	1.27527	8.28192e-07	0.378466	-1.40177	down	1.16218	7.57591e-05	0.196979	-2.34389	down	-	-	-	-	-
mws4175	175.02	85.03	176.032	C6H8O6	[M-H]-	D-Glucurono-6,3-lactone	D-葡萄糖醛酸-6,3-内酯	Others	其它类	Saccharides	糖类	32449-92-6	3	908407	931391	1.11874e+06	4.38358e+06	3.97126e+06	4.40972e+06	1.23067e+06	1.33355e+06	1.51773e+06	2.41179e+06	2.29592e+06	2.52208e+06	C02670	ko00053,ko01100	-	-	-	-	-	1.16153	0.000250349	3.12708	1.64481	up	1.19743	0.00034122	4.31448	2.10919	up
Wacn002147	515.1	189	516.111	C21H24O15	[M-H]-	2-O-(1'-O-glucosyl-p-Coumaroyl)hydroxycitric Acid	2-O-(1'-O-葡萄糖基对香豆酰基)羟基柠檬酸	Phenolic acids	酚酸类	Phenolic acids	酚酸类	-	3	8813.31	2576.62	7951.55	101700	78949	93680.4	34717.7	12440.5	42652.5	57546.5	55454.2	60850.4	-	-	1.03997	0.115839	0.215358	-2.21519	down	-	-	-	-	-	1.1563	0.00356353	14.1835	3.82614	up
MW0156817	463.2	301.07	462.196	C18H30N4O10	[M+H]+	Ser-Leu-Glu-Asp	Ser-Leu-Glu-Asp	Amino acids and derivatives	氨基酸及其衍生物	Amino acids and derivatives	氨基酸及其衍生物	-	3	7.92214e+06	7.04982e+06	5.95466e+06	1.13357e+07	1.45972e+07	1.07558e+07	3.71427e+06	3.40599e+06	5.18069e+06	1.09886e+07	1.05351e+07	1.00016e+07	-	-	-	-	-	-	-	1.12421	0.0103653	2.98259	1.57657	up	-	-	-	-	-
pme3311	338.989	96.9696	339.996	C6H14O12P2	[M-H]-	D-Fructose-1,6-biphosphate	D-果糖-1,6-二磷酸	Others	其它类	Saccharides	糖类	488-69-7	3	881267	851663	741972	79044.9	69658.9	57236.5	987035	1.01326e+06	950126	385844	353964	382915	C00354	ko00400,ko00710,ko01100,ko01110,ko01200	-	-	-	-	-	1.16716	0.000103016	0.0698004	-3.84062	down	1.199	0.00262367	0.0832116	-3.58707	down
MW0153498	393.19	178.17	392.184	C14H28N6O5S1	[M+H]+	Met-Arg-Ser	L-蛋氨酸-L-精氨酸-L-丝氨酸	Amino acids and derivatives	氨基酸及其衍生物	Amino acids and derivatives	氨基酸及其衍生物	-	3	580008	696425	589599	2.15791e+06	2.05189e+06	1.83743e+06	267157	293009	292140	864321	844874	873022	-	-	1.25881	0.009209	2.18939	1.13053	up	1.16821	0.00276499	7.09513	2.82683	up	1.19388	0.00165379	3.24069	1.6963	up
pme3388	189.135	144.102	188.127	C7H16N4O2	[M+H]+	Homoarginine	高精氨酸	Amino acids and derivatives	氨基酸及其衍生物	Amino acids and derivatives	氨基酸及其衍生物	156-86-5	3	126921	102260	115258	269661	230295	255567	113544	100558	121401	126931	131532	139318	C01924	-	-	-	-	-	-	1.15219	0.00163597	2.25191	1.17115	up	1.18065	0.00128665	2.19349	1.13323	up
MW0148078	409.16	391.15	408.147	C18H24N4O5S1	[M+H]+	Cys-Trp-Thr	半胱氨酸-色氨酸-苏氨酸	Amino acids and derivatives	氨基酸及其衍生物	Amino acids and derivatives	氨基酸及其衍生物	-	3	1.14916e+06	1.16538e+06	912902	1.5637e+06	1.13496e+06	1.68738e+06	541267	551603	537295	989736	1.04433e+06	1.08805e+06	-	-	-	-	-	-	-	1.13537	0.031562	2.69055	1.4279	up	-	-	-	-	-
pme3017	104.07	58.07	103.063	C4H9NO2	[M+H]+	2-Aminoisobutyric acid*	2-氨基异丁酸*	Organic acids	有机酸	Organic acids	有机酸	62-57-7	3	567171	557964	567143	514713	509849	442321	2.03789e+06	2.14745e+06	2.27584e+06	952273	880904	963458	C03665	-	1.27488	0.00183305	0.261915	-1.93283	down	1.16653	0.00063161	0.22703	-2.13904	down	-	-	-	-	-
MW0012936	399.31	149.02	398.303	C23H42O5	[M+H]+	1-Oleoyl-2-acetyl-sn-glycerol	1-油酰基-2-乙酰基-sn-甘油	Lipids	脂质	Glycerol ester	甘油酯	86390-77-4	3	681788	490691	796157	33372.1	13239.3	27744.1	338410	446999	473339	687070	636848	629479	-	-	-	-	-	-	-	1.14552	0.00960064	0.059071	-4.08141	down	1.18241	0.0189594	0.03777	-4.72661	down
Hmsp000364	144.098	98.09	143.095	C7H13NO2	[M+H]+	L-Cyclopentylglycine	环戊基甘氨酸	Amino acids and derivatives	氨基酸及其衍生物	Amino acids and derivatives	氨基酸及其衍生物	2521-84-8	3	364765	383732	365247	174041	200039	141616	516293	595089	359355	278221	296557	306313	-	-	-	-	-	-	-	1.10501	0.0378389	0.350638	-1.51194	down	1.1643	0.00326724	0.46303	-1.11082	down
Zmgn000447	184.98	78.9583	185.993	C3H7O7P	[M-H]-	3-Phospho-D-glyceric acid	3-磷酸-D-甘油酸	Others	其它类	Saccharides	糖类	820-11-1	3	1.18463e+07	1.46262e+07	1.07873e+07	4.68069e+06	4.77562e+06	4.87897e+06	1.30203e+07	1.24545e+07	1.41467e+07	7519537	7.95747e+06	7.22717e+06	C00197	ko00010,ko00030,ko00260,ko00270,ko00561,ko00630,ko00710,ko01100,ko01110,ko01200,ko01230,ko01240	-	-	-	-	-	1.16666	0.00312848	0.361806	-1.46671	down	1.182	0.0214876	0.384739	-1.37805	down
MW0107687	425.07	191.06	426.088	C13H22N4O8S2	[M-H]-	S-Glutathionyl-L-cysteine	S-谷胱甘肽-L-半胱氨酸	Amino acids and derivatives	氨基酸及其衍生物	Amino acids and derivatives	氨基酸及其衍生物	-	3	484106	357321	401210	3.80576e+06	3.86271e+06	4.11067e+06	1.36619e+06	1.74711e+06	1.4137e+06	1.65869e+06	2.16064e+06	2.01219e+06	C05526	ko00270,ko01100	1.25624	0.00733103	0.274495	-1.86515	down	1.15416	0.000133798	2.60197	1.37961	up	1.19955	0.0001456	9.47913	3.24476	up
Lmhp010334	517.34	263.24	516.33	C27H48O9	[M+H]+	2-Linoleoylglycerol-1-O-glucoside*	2-亚油酰甘油酯-1-O-葡萄糖苷*	Lipids	脂质	Glycerol ester	甘油酯	-	1	102245	89473.5	105783	11186.9	19895.7	13487.5	124452	153073	148505	59966.7	60609.7	65522.6	-	-	-	-	-	-	-	1.15563	0.00271922	0.104617	-3.25681	down	1.18362	0.000603488	0.149815	-2.73875	down
Zjhp090625	447.13	285.08	446.121	C22H22O10	[M+H]+	(E)-7-O-β-D-glucopyranoside-5-hydroxy-3-(4'-hydroxybenzylidene)-chroman-4-one	(E)-7-O-β-D-葡萄糖-5-羟基-3-(4'-羟基苯亚甲基)-色满-4-酮	Flavonoids	黄酮	Other Flavonoids	其它类黄酮	-	3	446007	318857	241524	2.42998e+06	1.69221e+06	1.93302e+06	1.10022e+06	1.32459e+06	1.3531e+06	928953	849434	922682	-	-	1.2288	0.00108638	0.266387	-1.9084	down	-	-	-	-	-	1.17354	0.0116685	6.01678	2.58899	up
MWS5164	203.15	70.0653	202.143	C8H18N4O2	[M+H]+	N,N'-Dimethylarginine;SDMA*	N,N'-二甲基精氨酸*	Amino acids and derivatives	氨基酸及其衍生物	Amino acids and derivatives	氨基酸及其衍生物	30344-00-4	3	79096.8	115711	97534.4	95870.2	173564	193589	461242	503306	512719	150101	165480	156252	-	-	1.26388	8.84864e-05	0.197894	-2.3372	down	1.09845	0.00198608	0.313432	-1.67377	down	-	-	-	-	-
MWS00411g	162.076	98.0607	161.069	C6H11NO4	[M+H]+	L-2-Aminoadipate*	L-2-氨基己二酸*	Amino acids and derivatives	氨基酸及其衍生物	Amino acids and derivatives	氨基酸及其衍生物	1118-90-7	3	111253	116393	120844	132094	139528	134075	280048	306854	332532	155365	171478	164491	-	-	1.2682	0.00506551	0.379027	-1.39963	down	1.16062	0.00679202	0.441247	-1.18034	down	-	-	-	-	-
Lmdp004892	535.11	287.05	534.101	C24H22O14	[M+H]+	Kaempferol-3-O-(6''-malonyl)galactoside*	山柰酚-3-O-(6''-丙二酰)半乳糖苷*	Flavonoids	黄酮	Flavonols	黄酮醇	-	1	1.14365e+07	1.1021e+07	1.40739e+07	373636	403241	426614	1.7246e+07	1.83637e+07	1.8342e+07	5.6383e+06	5.497e+06	6.04399e+06	-	-	-	-	-	-	-	1.16982	0.000431253	0.0223068	-5.48637	down	1.20204	0.00651469	0.032944	-4.92384	down
pmn001378	519.187	357.136	520.194	C26H32O11	[M-H]-	Pinoresinol-4-O-glucoside	松脂醇-4-O-葡萄糖苷	Lignans and Coumarins	木脂素和香豆素	Lignans	木脂素	41607-20-9	3	115864	135425	113144	494262	255488	526767	142915	146086	130865	284338	312690	306955	C17529	-	-	-	-	-	-	1.07141	0.0787698	3.04029	1.60421	up	1.11945	0.0698783	3.50275	1.80849	up
MW0108667	254.1	153.05	253.095	C12H15NO5	[M+H]+	N-Acetylvanilalanine	N-乙酰vanilalanine	Amino acids and derivatives	氨基酸及其衍生物	Amino acids and derivatives	氨基酸及其衍生物	-	3	4.63589e+06	5.77709e+06	4.97654e+06	286613	259177	367587	2.40483e+06	2.5206e+06	2.10043e+06	1.28659e+06	1.56027e+06	1.38365e+06	-	-	1.24732	0.00792054	2.19041	1.1312	up	1.1625	0.00230234	0.130002	-2.94339	down	1.19912	0.00457057	0.0593506	-4.07459	down
Lmsn004322	503.12	179.035	504.127	C24H24O12	[M-H]-	1,6-Di-O-caffeoyl-β-D-glucose	1,6-二-O-咖啡酰-β-D-葡萄糖	Phenolic acids	酚酸类	Phenolic acids	酚酸类	-	3	138847	74999.6	145256	23556.2	13279	26984.6	29756.2	45176.9	26445	61131.5	57477.5	55422.3	-	-	1.17213	0.0540785	3.54221	1.82465	up	-	-	-	-	-	1.13541	0.0441919	0.17772	-2.49232	down
mws1584	515.12	191.03	516.127	C25H24O12	[M-H]-	1,3-O-Dicaffeoylquinic Acid (Cynarin)	1,3-O-双咖啡酰奎宁酸(洋蓟酸)	Phenolic acids	酚酸类	Phenolic acids	酚酸类	30964-13-7	3	733060	713140	937572	973280	1.22086e+06	1.28964e+06	406219	494683	762052	851218	940892	907369	C10445	-	-	-	-	-	-	1.03256	0.0137873	2.09493	1.0669	up	-	-	-	-	-
Lmhp008589	476.28	335.26	475.27	C23H42NO7P	[M+H]+	LysoPE 18:3(2n isomer)	溶血磷脂酰乙醇胺 18:3(2n异构)	Lipids	脂质	LPE	溶血磷脂酰乙醇胺	-	2	1.641e+06	1.74922e+06	1645933	1.2509e+06	1.30136e+06	1.34185e+06	2.69781e+06	2.74155e+06	3.44816e+06	1.26608e+06	1.37316e+06	1.39197e+06	-	-	-	-	-	-	-	1.14742	0.0196886	0.438155	-1.19049	down	-	-	-	-	-
pme2589	159.03	87.0437	160.037	C6H8O5	[M-H]-	2-Oxoadipic acid	2-氧代己二酸	Organic acids	有机酸	Organic acids	有机酸	3184-35-8	3	47949.4	59722.2	43827	156074	169620	169283	91529.2	46481.7	98734.6	110470	101291	110946	C00322	ko00300,ko00310,ko00380,ko01100,ko01110,ko01210,ko01230,ko01240	-	-	-	-	-	-	-	-	-	-	1.18822	6.38709e-05	3.26721	1.70806	up
Lahp002608	188.07	118.07	187.063	C11H9NO2	[M+H]+	3,5-Dihydro-2H-Furo[3,2-C]Quinolin-4-One*	3,5-二氢-2H-呋喃[3,2-C]喹啉-4-酮*	Alkaloids	生物碱	Quinoline alkaloids	喹啉类生物碱	-	1	4.95533e+06	5.54501e+06	4.77046e+06	1.30798e+07	1.16016e+07	1.25967e+07	1.85821e+07	1.83139e+07	1.98266e+07	9.5533e+06	1.03875e+07	1.04895e+07	-	-	1.27234	0.000134239	0.269219	-1.89315	down	-	-	-	-	-	1.1937	0.000590497	2.44114	1.28755	up
MWS2442	259.02	96.97	260.03	C6H13O9P	[M-H]-	D-Fructose 6-Phosphate*	D-果糖-6-磷酸*	Others	其它类	Saccharides	糖类	643-13-0	1	2.14927e+06	2.00183e+06	2.38898e+06	4.39462e+06	3.93461e+06	4.62603e+06	4.49745e+06	4.94251e+06	4.84731e+06	2.58242e+06	2.79946e+06	2.841e+06	C00085	ko00052,ko00500,ko00710,ko01100,ko01110,ko01200	1.26251	0.000154511	0.457755	-1.12735	down	-	-	-	-	-	-	-	-	-	-
pmd0130	468.308	184.073	467.301	C22H46NO7P	[M+H]+	LysoPC 14:0	溶血磷脂酰胆碱 14:0	Lipids	脂质	LPC	溶血磷脂酰胆碱	20559-16-4	3	8324.19	10697.5	8217.76	9050.99	5080.23	6831.95	22658.5	24961.3	32272.7	11776	12320.7	13031.3	-	-	1.23672	0.0199421	0.340951	-1.55236	down	1.12333	0.0120308	0.262392	-1.9302	down	-	-	-	-	-
MW0156791	459.26	59.01	460.265	C19H36N6O7	[M-H]-	Ser-Ile-Asn-Lys	Ser-Ile-Asn-Lys	Amino acids and derivatives	氨基酸及其衍生物	Amino acids and derivatives	氨基酸及其衍生物	-	3	596221	623442	638703	4.23249e+06	4.18183e+06	4.11117e+06	258004	266711	261899	1.73823e+06	1.65289e+06	1.78494e+06	-	-	1.27461	0.000812154	2.36249	1.24031	up	1.17009	7.47687e-05	15.9233	3.99307	up	1.20322	1.67677e-05	6.74006	2.75276	up
mws0159	163.04	91.0553	164.047	C9H8O3	[M-H]-	Phenylpyruvic acid	苯丙酮酸	Organic acids	有机酸	Organic acids	有机酸	156-06-9	3	118206	137103	158318	164440	154973	135703	74639.6	76645.6	72348.5	115011	109173	120908	C00166	ko00360,ko00400,ko00470,ko00960,ko01100,ko01110,ko01210,ko01230	-	-	-	-	-	1.15406	0.010535	2.0351	1.0251	up	-	-	-	-	-
pme0014	148.06	84.04	147.053	C5H9NO4	[M+H]+	L-Glutamic acid	L-谷氨酸	Amino acids and derivatives	氨基酸及其衍生物	Amino acids and derivatives	氨基酸及其衍生物	56-86-0	1	2.11269e+06	2.00007e+06	2.09804e+06	1.17542e+06	1.08969e+06	1.1877e+06	2.89917e+06	2.49791e+06	2.71897e+06	2.03375e+06	1.89812e+06	1.8428e+06	C00025	ko00220,ko00250,ko00330,ko00332,ko00340,ko00430,ko00470,ko00480,ko00524,ko00630,ko00650,ko00660,ko00860,ko00910,ko00970,ko01100,ko01110,ko01200,ko01210,ko01230,ko01240,ko02010	-	-	-	-	-	1.1619	0.00349186	0.425429	-1.23301	down	-	-	-	-	-
MW0149657	387.14	309.11	386.137	C14H22N6O5S1	[M+H]+	Gln-Cys-His	谷酰氨-半胱氨酸-组氨酸	Amino acids and derivatives	氨基酸及其衍生物	Amino acids and derivatives	氨基酸及其衍生物	-	3	398248	356065	418950	88009	120241	103783	35531.2	59237.9	48296.3	158896	189794	130512	-	-	1.26259	0.00104387	8.20088	3.03578	up	1.07194	0.0101303	2.18105	1.12502	up	1.18959	0.000885362	0.265953	-1.91076	down
mws1164	179.06	59.01	180.063	C6H12O6	[M-H]-	D-Fructose*	D-果糖*	Others	其它类	Saccharides	糖类	57-48-7	1	2.04862e+06	2.01495e+06	2.35336e+06	3.55587e+06	3.42929e+06	3.38677e+06	6.835e+06	5.52687e+06	5.6684e+06	3.70512e+06	3.69134e+06	4.0382e+06	C05003	-	1.26022	0.00797228	0.355897	-1.49047	down	-	-	-	-	-	-	-	-	-	-
MW0155254	522.29	211.17	521.285	C25H39N5O7	[M+H]+	Phe-Leu-Lys-Asp	Phe-Leu-Lys-Asp	Amino acids and derivatives	氨基酸及其衍生物	Amino acids and derivatives	氨基酸及其衍生物	-	3	1.14574e+06	1.75009e+06	1.40724e+06	1.53198e+07	1.59549e+07	1.42869e+07	939614	973350	633407	9.72218e+06	8.88156e+06	9.73272e+06	-	-	-	-	-	-	-	1.1646	0.000709359	17.8928	4.1613	up	1.19679	0.00038256	10.5882	3.40438	up
mws0044	303.05	125.02	304.058	C15H12O7	[M-H]-	Taxifolin(Dihydroquercetin)	花旗松素(二氢槲皮素)	Flavonoids	黄酮	Flavanonols	二氢黄酮醇	480-18-2	1	115784	104209	147039	320464	431801	392741	132909	117447	124014	315770	305548	338175	C01617	ko00941,ko01100,ko01110	-	-	-	-	-	1.15339	0.0144052	3.05849	1.61282	up	1.17134	0.00815794	3.11963	1.64138	up
mws0254	156.077	110.071	155.07	C6H9N3O2	[M+H]+	L-Histidine	L-组氨酸	Amino acids and derivatives	氨基酸及其衍生物	Amino acids and derivatives	氨基酸及其衍生物	71-00-1	3	691665	670673	557625	1.08625e+06	965453	1.07891e+06	3.04107e+06	3.17724e+06	2.8302e+06	1.20632e+06	1.33648e+06	1.29819e+06	C00135	ko00340,ko00410,ko00470,ko00970,ko01100,ko01110,ko01230,ko02010	1.27041	0.000449747	0.212186	-2.2366	down	1.16477	0.000839613	0.345981	-1.53124	down	-	-	-	-	-
MWS04555g	132.1	86.1	131.095	C6H13NO2	[M+H]+	D-Allo-Isoleucine	别异亮氨酸	Amino acids and derivatives	氨基酸及其衍生物	Amino acids and derivatives	氨基酸及其衍生物	1509-35-9	1	3.56396e+07	5.64365e+07	2.74156e+07	1.78088e+07	1.6254e+07	2.0254e+07	4.16775e+07	4.6518e+07	3.84991e+07	3.31198e+07	3.16874e+07	3.51605e+07	-	-	-	-	-	-	-	1.14769	0.00289555	0.428722	-1.22188	down	1.03663	0.125835	0.454566	-1.13744	down
MW0157786	541.3	379.25	540.291	C24H40N6O8	[M+H]+	Thr-Pro-Pro-Val-Gln	Thr-Pro-Pro-Val-Gln	Amino acids and derivatives	氨基酸及其衍生物	Amino acids and derivatives	氨基酸及其衍生物	-	3	50077.5	59135.9	58707.1	233543	195433	204860	23327.2	20022.5	20911.2	120682	86618.8	100884	-	-	1.26279	0.00377231	2.61311	1.38577	up	1.16793	0.00342453	9.86347	3.3021	up	1.19574	0.00349438	3.77462	1.91633	up
Lmtn002796	449.11	287.06	450.116	C21H22O11	[M-H]-	Aromadendrin-7-O-glucoside	香橙素-7-O-葡萄糖苷	Flavonoids	黄酮	Flavanonols	二氢黄酮醇	28189-90-4	3	6.59669e+06	8.53995e+06	9.90331e+06	1.07297e+07	1.10038e+07	1.08037e+07	3.95007e+06	4.34944e+06	3.52198e+06	7.16864e+06	7.97131e+06	7.58285e+06	-	-	1.20013	0.0376467	2.11817	1.08282	up	1.16167	0.000402405	2.75238	1.46068	up	-	-	-	-	-
MA10039492	173.01	71.03	174.016	C6H6O6	[M-H]-	Dehydroascorbic acid	脱氢抗坏血酸	Others	其它类	Vitamin	维生素	490-83-5	1	508912	781398	971344	972375	1.06094e+06	767752	2.45893e+06	2.40471e+06	1.64543e+06	1.17932e+06	1.06262e+06	1.1442e+06	C05422	ko00053,ko00480,ko01100	1.17397	0.0174906	0.347462	-1.52507	down	1.09098	0.0320789	0.430333	-1.21648	down	-	-	-	-	-
mws0366	277.217	277.219	278.225	C18H30O2	[M-H]-	γ-Linolenic Acid*	γ-亚麻酸*	Lipids	脂质	Free fatty acids	游离脂肪酸	506-26-3	3	2.48936e+07	2.79935e+07	2.90133e+07	1.57612e+07	1.5995e+07	1.48858e+07	3.73395e+07	37864519	4.11034e+07	2.38916e+07	2.14858e+07	2.2551e+07	C06426	ko00591,ko01040,ko01100	-	-	-	-	-	1.16629	0.00132918	0.401023	-1.31824	down	-	-	-	-	-
MWSmce119	175.115	70.064	174.112	C6H14N4O2	[M+H]+	L-Arginine	L-精氨酸	Amino acids and derivatives	氨基酸及其衍生物	Amino acids and derivatives	氨基酸及其衍生物	74-79-3	3	600809	508362	653601	533178	533148	478905	2.27978e+06	3.40304e+06	2.40455e+06	907650	995212	998788	C00062	ko00220,ko00261,ko00330,ko00470,ko00970,ko01100,ko01110,ko01230,ko02010	1.25382	0.0258791	0.217966	-2.19783	down	1.15554	0.025302	0.191067	-2.38785	down	-	-	-	-	-
MW0158430	551.21	139.04	552.218	C23H32N6O10	[M-H]-	Tyr-Gln-Asn-Glu	Tyr-Gln-Asn-Glu	Amino acids and derivatives	氨基酸及其衍生物	Amino acids and derivatives	氨基酸及其衍生物	-	3	300913	303393	350431	1.36838e+06	2.86617e+06	3.60376e+06	239812	263493	897046	2.0935e+06	2.27573e+06	2.31707e+06	-	-	-	-	-	-	-	1.02079	0.070517	5.59739	2.48475	up	1.15512	0.0731463	8.20991	3.03737	up
MW0158227	359.17	197.12	358.164	C18H22N4O4	[M+H]+	Trp-Pro-Gly	色氨酸-脯氨酸-甘氨酸	Amino acids and derivatives	氨基酸及其衍生物	Amino acids and derivatives	氨基酸及其衍生物	-	3	322755	357067	397678	1.83961e+06	2.28653e+06	2.20706e+06	580898	636411	446219	1.12444e+06	1.16837e+06	1.24923e+06	-	-	-	-	-	-	-	1.15008	0.00312739	3.80709	1.92869	up	1.19728	0.00520724	5.87768	2.55525	up
Wccp011838	282.28	69.07	281.272	C18H35NO	[M+H]+	Octadec-8-enamide	Octadec-8-enamide	Alkaloids	生物碱	Alkaloids	生物碱	-	1	112546	123309	193781	2.33249e+06	1.75143e+06	2.12226e+06	2.45945e+06	2.23102e+06	2.10551e+06	1.80338e+06	1.7474e+06	1.62273e+06	-	-	1.26679	0.00144527	0.0632191	-3.9835	down	-	-	-	-	-	1.19197	0.00671068	14.4452	3.85252	up
Wasn000495	311.1	89.02	312.106	C11H20O10	[M-H]-	6-O-alpha-L-arabinopyranosyl-D-glucopyranose	6-O-α-L-阿拉伯吡喃糖基-D-吡喃葡萄糖	Others	其它类	Saccharides	糖类	14116-69-9	2	107893	118201	129341	432095	372941	421936	67563.6	79235.4	79427.1	282416	314539	301744	C01625	-	-	-	-	-	-	1.16615	0.00207878	5.42365	2.43926	up	1.19603	0.00176597	3.45203	1.78744	up
mws1179	433.11	271.07	434.121	C21H22O10	[M-H]-	Naringenin-7-O-glucoside (Prunin)	柚皮素-7-O-葡萄糖苷 (樱桃苷)	Flavonoids	黄酮	Flavanones	二氢黄酮	529-55-5	2	1.68503e+06	1.45501e+06	1.48904e+06	3.3123e+06	3.29586e+06	3.80452e+06	1.82713e+06	1.57422e+06	1.75132e+06	2.33174e+06	2.27606e+06	2.52185e+06	C09099	ko00941	-	-	-	-	-	1.15086	0.00330276	2.02083	1.01495	up	1.18799	0.00274915	2.24941	1.16954	up
MW0153037	532.31	203.18	531.302	C22H41N7O8	[M+H]+	Lys-Leu-Gly-Gln-Ser	Lys-Leu-Gly-Gln-Ser	Amino acids and derivatives	氨基酸及其衍生物	Amino acids and derivatives	氨基酸及其衍生物	-	3	827844	1.0728e+06	1.02599e+06	1.55825e+07	1.48156e+07	1.54705e+07	674367	718788	325211	5.00729e+06	5.57913e+06	5.25019e+06	-	-	-	-	-	-	-	1.15674	1.31672e-05	26.6932	4.7384	up	1.20143	8.34494e-05	15.6729	3.9702	up
Wmmp000181	445.13	121.03	446.142	C19H26O12	[M-H]-	1´-O-Benzoylsucrose	1´-O-苯甲酰基蔗糖	Others	其它类	Saccharides	糖类	-	3	24763.6	29095.1	41893.1	99087.6	88859.6	105798	50789.5	66572.5	83355.6	54014.6	55855.7	50156.6	-	-	1.11025	0.0448395	0.477047	-1.0678	down	-	-	-	-	-	1.15701	0.000760024	3.06777	1.61719	up
MW0158101	524.26	177.16	523.254	C26H33N7O5	[M+H]+	Trp-Arg-Tyr	色氨酸-精氨酸-酪氨酸	Amino acids and derivatives	氨基酸及其衍生物	Amino acids and derivatives	氨基酸及其衍生物	-	3	6.17724e+06	6.73933e+06	5.30369e+06	1.48318e+07	1.45406e+07	1.52299e+07	2.39225e+06	2.51246e+06	3.16778e+06	8.17098e+06	8.68205e+06	8.21867e+06	-	-	1.23207	0.00480915	2.25708	1.17446	up	1.16412	3.67976e-06	5.52523	2.46603	up	1.18867	0.000416431	2.44795	1.29158	up
Lmsp102909	371.21	133.1	370.199	C19H30O7	[M+H]+	(6S,9R)-Deoxysappanol	{6S,9R)-去氧长春花苷	Phenolic acids	酚酸类	Phenolic acids	酚酸类	-	2	628166	746941	521006	3044440	2586630	1.49117e+06	384758	412312	393311	899037	1.00177e+06	940504	-	-	-	-	-	-	-	1.13554	0.0502138	5.98316	2.58091	up	1.12853	0.0607191	3.75623	1.90929	up
pmn001417	451.1	341.1	452.111	C24H20O9	[M-H]-	Cinchonain Ic	金鸡纳素 Ic	Flavonoids	黄酮	Flavanols	黄烷醇类	85081-22-7	1	100418	110093	121319	920538	768472	955298	105101	91320.3	71651	996312	913043	902918	-	-	-	-	-	-	-	1.16264	0.00428273	9.86418	3.3022	up	1.19932	0.0050956	7.96886	2.99437	up
MW0156654	554.26	339.16	553.25	C23H35N7O9	[M+H]+	Ser-Arg-Tyr-Glu	Ser-Arg-Tyr-Glu	Amino acids and derivatives	氨基酸及其衍生物	Amino acids and derivatives	氨基酸及其衍生物	-	3	31441.6	51488.3	45110.2	779912	788838	791332	38321.1	20075.7	39423.2	391890	430333	391852	-	-	-	-	-	-	-	1.15934	1.22245e-06	24.1268	4.59256	up	1.19751	7.28308e-07	18.4324	4.20417	up
MW0152331	539.23	297.11	538.227	C24H34N4O10	[M+H]+	Leu-Glu-Tyr-Asp	Leu-Glu-Tyr-Asp	Amino acids and derivatives	氨基酸及其衍生物	Amino acids and derivatives	氨基酸及其衍生物	-	3	742384	781579	821759	356721	381496	390529	302054	335590	313643	404519	442221	400717	-	-	1.27059	0.000608152	2.46584	1.30208	up	-	-	-	-	-	1.19645	0.000825943	0.481194	-1.05531	down
MWS4414	145.05	57.03	144.042	C6H8O4	[M+H]+	trans-2-Butene-1,4-dicarboxylic Acid	反-2-丁烯-1,4-二甲酸	Organic acids	有机酸	Organic acids	有机酸	4436-74-2	3	493252	476841	523296	1.03605e+06	1.0253e+06	1.01881e+06	373967	406165	429041	633201	628821	693233	-	-	-	-	-	-	-	1.16587	0.000230406	2.54732	1.34898	up	1.20006	0.000161468	2.06253	1.04441	up
MW0158142	462.2	125.06	461.191	C21H27N5O7	[M+H]+	Trp-Glu-Gln	色氨酸-谷氨酸-谷氨酰胺	Amino acids and derivatives	氨基酸及其衍生物	Amino acids and derivatives	氨基酸及其衍生物	-	3	762505	885005	517675	42505	25005	37505	3848105	2.40339e+06	5221090	710005	1.12363e+06	1.05511e+06	-	-	1.20881	0.0600324	0.188727	-2.40563	down	1.162	0.0431251	0.00915356	-6.77145	down	1.19033	0.0236254	0.0485016	-4.36582	down
mws1587	132.1	86.1	131.095	C6H13NO2	[M+H]+	L-Norleucine*	L-正亮氨酸*	Amino acids and derivatives	氨基酸及其衍生物	Amino acids and derivatives	氨基酸及其衍生物	327-57-1	1	6.14151e+07	5.58548e+07	5.54595e+07	3.50156e+07	3.37461e+07	3.7024e+07	7.29095e+07	8.26903e+07	8.04892e+07	5.53194e+07	5.39641e+07	5.99235e+07	C01933	-	-	-	-	-	-	1.16219	0.00230656	0.448075	-1.15819	down	-	-	-	-	-
YC512118	282.28	247.24	281.272	C18H35NO	[M+H]+	Oleamide (9-Octadecenamide)	油酸酰胺 (9-十八碳烯酰胺)	Lipids	脂质	Free fatty acids	游离脂肪酸	301-02-0	1	2485.07	2713.16	4256.48	46964.9	38312.3	55473.1	40338.5	53515	40372.5	36749.2	40986.9	39670.7	C19670	-	1.26385	0.01003	0.0704387	-3.82749	down	-	-	-	-	-	1.19089	0.0117809	14.8868	3.89596	up
Lmbn000216	147.03	57.0344	148.037	C5H8O5	[M-H]-	3-Methylmalic acid*	3-甲基苹果酸*	Organic acids	有机酸	Organic acids	有机酸	152204-30-3	3	316315	286051	200709	3.23095e+06	2.86484e+06	2.82128e+06	146499	138568	180912	795000	782063	715683	C06032	ko00290,ko00660,ko01100,ko01210,ko01230	-	-	-	-	-	1.16789	0.00194363	19.1362	4.25823	up	1.19508	0.00128194	11.1036	3.47296	up
MW0158214	467.2	137.02	466.185	C24H26N4O6	[M+H]+	Trp-Phe-Asp	色氨酸-苯丙氨酸-天冬氨酸	Amino acids and derivatives	氨基酸及其衍生物	Amino acids and derivatives	氨基酸及其衍生物	-	3	117341	156041	140157	593806	586669	582506	3.91896e+06	3.66535e+06	4.1153e+06	1.34282e+06	1137505	1.92821e+06	-	-	1.27452	0.00111211	0.0353464	-4.82229	down	1.16939	0.00153334	0.150687	-2.73037	down	1.19575	0.000246693	4.26315	2.09192	up
Zmpn002440	287.06	135.05	288.063	C15H12O6	[M-H]-	3,4,2',4',6'-Pentahydroxychalcone	3,4,2',4',6'-五羟基查耳酮	Flavonoids	黄酮	Chalcones	查耳酮	73692-51-0	3	20104.8	25025.8	17997.3	75257.7	5391.68	11391.3	5769.65	13070.4	12067.1	80332.7	72197	74284.6	C15525	ko00941,ko01100,ko01110	1.03335	0.0258367	2.0425	1.03034	up	-	-	-	-	-	-	-	-	-	-
MW0155283	522.29	193.16	521.285	C25H39N5O7	[M+H]+	Phe-Lys-Val-Glu	Phe-Lys-Val-Glu	Amino acids and derivatives	氨基酸及其衍生物	Amino acids and derivatives	氨基酸及其衍生物	-	3	99356.8	56145.6	98883.6	1.48608e+06	1.52205e+06	1.44382e+06	63280.6	51107	40801.7	592641	662738	624037	-	-	-	-	-	-	-	1.16677	8.81848e-05	28.6872	4.84233	up	1.19329	4.86258e-06	17.5007	4.12934	up
MW0155775	408.2	107.05	385.207	C15H27N7O5	[M+Na]+	Pro-Arg-Asn	脯氨酰-精氨酰-天冬酰胺	Amino acids and derivatives	氨基酸及其衍生物	Amino acids and derivatives	氨基酸及其衍生物	-	3	3837740	1.68678e+06	4596675	274903	385005	460005	12197805	12817810	7.06581e+06	1947505	975086	1.59507e+06	-	-	1.09462	0.0389162	0.315485	-1.66436	down	1.15794	0.0297148	0.0349085	-4.84028	down	1.14597	0.0744464	0.11065	-3.17592	down
MW0150309	395.2	123.12	394.196	C17H26N6O5	[M+H]+	Gly-Arg-Tyr	甘氨酸-精氨酸-酪氨酸	Amino acids and derivatives	氨基酸及其衍生物	Amino acids and derivatives	氨基酸及其衍生物	-	3	71316.9	59663.9	91112.9	290262	333367	290263	62545.7	58669.7	69605.9	118885	124668	111426	-	-	-	-	-	-	-	1.16575	0.00243847	4.78925	2.2598	up	1.18376	0.000448364	4.11489	2.04085	up
pmb0865	518.32	184.07	517.317	C26H48NO7P	[M+H]+	LysoPC 18:3(2n isomer)	溶血磷脂酰胆碱 18:3(2n异构)	Lipids	脂质	LPC	溶血磷脂酰胆碱	-	2	4.88316e+06	5.79997e+06	5.22815e+06	3.04579e+06	3.12121e+06	3.15033e+06	7.86992e+06	9.23999e+06	9.81798e+06	3.81865e+06	4.12429e+06	4.26594e+06	-	-	-	-	-	-	-	1.16087	0.00938708	0.346011	-1.53111	down	-	-	-	-	-
mws0126	524.37	184.07	523.364	C26H54NO7P	[M+H]+	LysoPC 18:0	溶血磷脂酰胆碱 18:0	Lipids	脂质	LPC	溶血磷脂酰胆碱	19420-57-6	1	192241	210684	192298	102596	107952	103540	329243	374707	425259	203012	221302	226173	-	-	-	-	-	-	-	1.16197	0.0100553	0.278149	-1.84607	down	-	-	-	-	-
Lmmp002334	773.21	303.05	772.206	C33H40O21	[M+H]+	Quercetin-3-O-rutinoside-7-O-glucoside	槲皮素-3-O-芸香糖苷-7-O-葡萄糖苷	Flavonoids	黄酮	Flavonols	黄酮醇	-	3	1.47277e+06	1.21337e+06	1.28603e+06	835714	605056	670964	325026	663525	758104	1.15967e+06	1.13387e+06	1.04042e+06	-	-	1.08923	0.0139029	2.27416	1.18534	up	-	-	-	-	-	-	-	-	-	-
Lmbn006032	301.04	149.02	302.043	C15H10O7	[M-H]-	Hypolaetin; 3',4',5,7,8-Pentahydroxyflavone	次衣草亭; 3',4',5,7,8-五羟基黄酮	Flavonoids	黄酮	Flavones	黄酮	27696-41-9	1	1.36883e+06	1.1656e+06	1.18594e+06	563025	530387	613025	6.91242e+06	7.80761e+06	7.21518e+06	4.3566e+06	4.11525e+06	4.32073e+06	C10078	-	1.27334	0.00110587	0.169607	-2.55973	down	1.16903	0.00140268	0.0777944	-3.68419	down	1.1867	0.00444745	0.458674	-1.12446	down
Lajp006434	507.15	345.1	506.142	C24H26O12	[M+H]+	3',5'-dihydroxy-5,7,4'-trimethoxyflavone glucoside	3',5'-二羟基-5,7,4'-三甲氧基黄酮葡萄糖苷	Flavonoids	黄酮	Flavones	黄酮	-	3	58780.5	55625.2	78853.1	375998	306215	282898	60779.5	62273.9	77365.4	123043	123013	111268	-	-	-	-	-	-	-	1.15793	0.00982325	4.81547	2.26768	up	1.18648	0.00823839	4.99388	2.32016	up
ML10181668	130.09	84.08	129.079	C6H11NO2	[M+H]+	Cycloleucine	环亮氨酸	Amino acids and derivatives	氨基酸及其衍生物	Amino acids and derivatives	氨基酸及其衍生物	52-52-8	3	4.28937e+06	4.66835e+06	4.697e+06	2.62375e+06	2.29594e+06	2.32199e+06	1.46156e+07	1.47073e+07	1.32817e+07	5.82678e+06	6.02427e+06	5.38163e+06	C03969	-	1.27271	0.00116589	0.320499	-1.64161	down	1.16798	0.000946328	0.169974	-2.55661	down	-	-	-	-	-
mws0255	112.05	95.0239	111.043	C4H5N3O	[M+H]+	Cytosine	胞嘧啶	Nucleotides and derivatives	核苷酸及其衍生物	Nucleotides and derivatives	核苷酸及其衍生物	71-30-7	3	185901	177470	144017	276513	324669	335831	110039	113387	108144	200287	179613	184440	C00380	ko00240,ko01100,ko01232	-	-	-	-	-	1.16198	0.00769748	2.826	1.49876	up	-	-	-	-	-
MW0146050	648.27	295.13	647.251	C23H37N9O13	[M+H]+	Asp-Asp-Asn-Arg-Glu	Asp-Asp-Asn-Arg-Glu	Amino acids and derivatives	氨基酸及其衍生物	Amino acids and derivatives	氨基酸及其衍生物	-	3	495759	515618	458440	285114	276460	249914	1.77751e+06	1.81353e+06	2.12563e+06	458692	514628	485879	-	-	1.27012	0.00519714	0.257111	-1.95954	down	1.16721	0.00424951	0.141951	-2.81653	down	-	-	-	-	-
pmb3066	481.14	319.2	482.142	C22H26O12	[M-H]-	5-O-p-Coumaroylshikimic acid O-glucoside	5-O-对香豆酰莽草酸-O-葡萄糖苷	Phenolic acids	酚酸类	Phenolic acids	酚酸类	-	3	658948	756710	740234	2.96675e+06	2.55261e+06	3.0287e+06	484536	473992	468148	2.56854e+06	2.29837e+06	2.37288e+06	-	-	-	-	-	-	-	1.16795	0.00390988	5.99159	2.58294	up	1.1975	0.00368577	3.96497	1.98731	up
mws0227	132.102	86.0964	131.095	C6H13NO2	[M+H]+	L-Leucine*	L-亮氨酸*	Amino acids and derivatives	氨基酸及其衍生物	Amino acids and derivatives	氨基酸及其衍生物	61-90-5	1	5.46807e+07	5.15523e+07	4.84592e+07	3.42253e+07	3.12258e+07	3.27817e+07	6.84453e+07	7.71501e+07	7.35895e+07	5.4544e+07	4.87432e+07	5.31016e+07	C00123	ko00280,ko00290,ko00966,ko00970,ko01100,ko01110,ko01210,ko01230,ko02010	-	-	-	-	-	1.16319	0.00172532	0.448173	-1.15787	down	-	-	-	-	-
MW0158912	475.25	313.11	474.244	C19H34N6O8	[M+H]+	Val-Asn-Asp-Lys	Val-Asn-Asp-Lys	Amino acids and derivatives	氨基酸及其衍生物	Amino acids and derivatives	氨基酸及其衍生物	-	3	5.47893e+06	6.57039e+06	4.87978e+06	3.93219e+07	3.7802e+07	3.98188e+07	3.64419e+07	3.44697e+07	4.11138e+07	20999462	2.33896e+07	2.30978e+07	-	-	1.26894	0.00242985	0.151118	-2.72625	down	-	-	-	-	-	1.1986	2.75561e-06	6.90779	2.78822	up
pmb2586	593.13	285.6	594.137	C30H26O13	[M-H]-	Gallocatechin-(4α→8)-catechin	没食子儿茶素-(4α→8)-儿茶素	Flavonoids	黄酮	Flavanols	黄烷醇类	-	3	272524	178564	248141	74474.3	87806.3	135256	860227	642327	884585	176234	185789	187061	-	-	1.23341	0.0107718	0.292915	-1.77145	down	1.14848	0.00898374	0.124642	-3.00414	down	1.07539	0.0218503	0.425521	-1.2327	down
MWS00204g	104.071	58.0659	103.063	C4H9NO2	[M+H]+	N-Ethylglycine*	N-乙基甘氨酸*	Amino acids and derivatives	氨基酸及其衍生物	Amino acids and derivatives	氨基酸及其衍生物	627-01-0	3	500260	475042	507326	453959	407541	458377	1.82628e+06	1.8e+06	1.93765e+06	709542	795416	770867	-	-	1.27506	0.000558734	0.266471	-1.90795	down	1.16795	0.000211517	0.23722	-2.0757	down	-	-	-	-	-
MWSHY0162	627.156	303.058	626.148	C27H30O17	[M+H]+	Quercetin-3-O-sophoroside (Baimaside)	槲皮素-3-O-槐糖苷(白麻苷)	Flavonoids	黄酮	Flavonols	黄酮醇	18609-17-1	3	2265005	2240005	2671385	659260	1137505	484759	830005	385809	552554	1.05756e+06	1.08714e+06	1.18173e+06	C12667	ko00944,ko01110	1.21731	0.000716754	4.0582	2.02084	up	-	-	-	-	-	1.10766	0.00346784	0.317921	-1.65326	down
HJAP058	345.1	284.07	344.126	C19H20O6	[M+H]+	5,6,7,4'-Tetramethoxyflavanone	5,6,7,4'-四甲氧基黄烷酮	Flavonoids	黄酮	Flavanones	二氢黄酮	2569-77-9	3	34732.8	38415.3	35482.2	188933	166328	195761	16701.8	11970.8	17176.8	156682	159561	124898	C15118	-	1.23152	0.000911934	2.36928	1.24445	up	1.1642	0.00209946	12.0181	3.58713	up	1.2004	0.00320564	5.07246	2.34268	up
MW0158433	438.2	167.07	437.191	C19H27N5O7	[M+H]+	Tyr-Gln-Gln	酪氨酸-谷氨酸-谷氨酰胺	Amino acids and derivatives	氨基酸及其衍生物	Amino acids and derivatives	氨基酸及其衍生物	-	3	2.13663e+06	1.78649e+06	2.00214e+06	2.05035e+06	1.81587e+06	2.0094e+06	401682	313662	322164	1.57465e+06	1.71199e+06	1.7728e+06	-	-	1.26902	0.00226633	5.71105	2.51376	up	1.1643	0.000596135	5.6632	2.50162	up	-	-	-	-	-
mws2118	435.13	167.04	436.137	C21H24O10	[M-H]-	Phloretin-2'-O-glucoside (Phlorizin)	根皮苷	Flavonoids	黄酮	Chalcones	查耳酮	60-81-1	2	7.09245e+06	8.4858e+06	7.59432e+06	1.60613e+06	1.76086e+06	1.87959e+06	3.22294e+07	3.1925e+07	3.48157e+07	1.15744e+07	1.16084e+07	1.06432e+07	C01604	ko00941,ko01110	1.27208	0.000241285	0.234137	-2.09457	down	1.16936	0.000795915	0.0530118	-4.23754	down	1.19835	0.00354403	0.226413	-2.14297	down
pme1373	306.05	110.036	307.057	C9H14N3O7P	[M-H]-	2'-Deoxycytidine-5'-monophosphate	2'-脱氧胞苷-5'-单磷酸	Nucleotides and derivatives	核苷酸及其衍生物	Nucleotides and derivatives	核苷酸及其衍生物	1032-65-1	3	34250.4	32558.4	37392.5	28162.9	19764.9	20551.4	51849	46923.1	40704.2	24782.8	22019.2	22994.2	C00239	ko00240,ko01100,ko01232	-	-	-	-	-	1.09832	0.00534953	0.490975	-1.02628	down	-	-	-	-	-
pmp001135	595.14	147	594.137	C30H26O13	[M+H]+	Biondnoid I	望春花黄酮醇苷 I	Flavonoids	黄酮	Flavonols	黄酮醇	142750-32-1	2	135126	121263	122582	278859	294020	287487	239556	339010	275925	200973	181499	203143	-	-	1.23416	0.0296122	0.443504	-1.17298	down	-	-	-	-	-	1.19847	1.34859e-05	2.27027	1.18286	up
mws0071	415.103	269.044	416.111	C21H20O9	[M-H]-	Apigenin-4'-O-rhamnoside	芹菜素-4'-O-鼠李糖苷	Flavonoids	黄酮	Flavones	黄酮	133538-77-9	3	37147.4	60730.7	48972	13702.3	39156	18092.8	95979.4	87117.3	103529	27593.8	25908.5	29281.3	-	-	-	-	-	-	-	1.07701	0.00310106	0.247539	-2.01427	down	-	-	-	-	-
Wafn015217	327.29	59.01	328.298	C20H40O3	[M-H]-	Hydroxyicosanoic Acid	羟基二十烷酸	Lipids	脂质	Free fatty acids	游离脂肪酸	-	3	13887.2	15846.7	14733.2	80724.9	67066.9	70730.3	22038.8	19938.4	22139.6	36842.2	33087.2	33309.9	-	-	-	-	-	-	-	1.16362	0.00510463	3.40819	1.769	up	1.19929	0.00429394	4.91424	2.29697	up
Lmyn003835	289.04	137.02	290.043	C14H10O7	[M-H]-	4-(3,4,5-Trihydroxybenzoxy)benzoic acid	4-(3,4,5-三羟基苯甲氧基)苯甲酸	Phenolic acids	酚酸类	Phenolic acids	酚酸类	-	3	338411	366009	328873	1.65543e+06	1.57789e+06	1.6094e+06	373893	506878	476670	1.35798e+06	1.32901e+06	1.48925e+06	-	-	-	-	-	-	-	1.1578	9.92921e-05	3.56754	1.83493	up	1.20231	2.1515e-05	4.68668	2.22857	up
MWSmce221	193.046	91.0528	192.042	C10H8O4	[M+H]+	5,7-Dihydroxy-4-methylcoumarin	5,7-二羟基-4-甲基香豆素	Lignans and Coumarins	木脂素和香豆素	Coumarins	香豆素	2107-76-8	3	246269	251804	253979	617125	610221	750659	145312	170116	140336	292493	318486	283129	-	-	-	-	-	-	-	1.16155	0.00630573	4.33997	2.11768	up	1.1916	0.0121182	2.63014	1.39514	up
MW0156655	291.13	139.04	290.123	C10H18N4O6	[M+H]+	Ser-Asn-Ala	丝氨酰-天冬酰胺-丙氨酸	Amino acids and derivatives	氨基酸及其衍生物	Amino acids and derivatives	氨基酸及其衍生物	-	3	3.98867e+06	3.66622e+06	4.12318e+06	1.44225e+07	1.51506e+07	1.50451e+07	3.54492e+06	4.46085e+06	3.57613e+06	1.30875e+07	1.44827e+07	1.30005e+07	-	-	-	-	-	-	-	1.16272	1.53996e-05	3.85241	1.94576	up	1.20155	1.48583e-05	3.78824	1.92153	up
mws1050	148.06	88.0393	147.053	C5H9NO4	[M+H]+	O-Acetylserine	O-乙酰丝氨酸	Amino acids and derivatives	氨基酸及其衍生物	Amino acids and derivatives	氨基酸及其衍生物	5147-00-2	3	543221	520242	503213	204383	197773	186396	928747	884968	898380	485349	526604	467368	C00979	ko00270,ko00908,ko00920,ko01100,ko01110,ko01200,ko01230,ko04122	-	-	-	-	-	1.16922	5.0789e-05	0.21701	-2.20416	down	1.20044	0.000215089	0.37567	-1.41246	down
Hmfn000531	175.02	87.01	176.032	C6H8O6	[M-H]-	L-Ascorbic acid (Vitamin C)	抗坏血酸 (维生素 C)	Others	其它类	Vitamin	维生素	50-81-7	1	6.93406e+06	7.1014e+06	7.29095e+06	3.65284e+07	3.67671e+07	3.66956e+07	9.78654e+06	1.25454e+07	1.02126e+07	2.07828e+07	1.83731e+07	1.98179e+07	C00072	ko00053,ko00480,ko01100,ko01110,ko01240	-	-	-	-	-	1.16109	0.00102906	3.37971	1.7569	up	1.20334	1.45649e-08	5.1575	2.36667	up
pme0088	285.04	151	286.048	C15H10O6	[M-H]-	Luteolin (5,7,3',4'-Tetrahydroxyflavone)	木犀草素	Flavonoids	黄酮	Flavones	黄酮	491-70-3	3	872746	931068	1.01533e+06	3217713	2.74563e+06	3.4253e+06	4.11892e+06	4.06939e+06	3.91427e+06	3.0705e+06	3.03726e+06	2.73813e+06	C01514	ko00941,ko00944,ko01100,ko01110	1.27393	7.62181e-06	0.232937	-2.10199	down	-	-	-	-	-	1.19314	0.00650572	3.33032	1.73566	up
pmb1207	339.09	177.05	338.079	C19H14O6	[M+H]+	O-Feruloyl 3-hydroxycoumarin	阿魏酰 3-羟基香豆素	Lignans and Coumarins	木脂素和香豆素	Coumarins	香豆素	-	3	60839.7	113402	48199.3	296978	298836	215068	24464.8	76478	25456.2	158006	145754	165022	-	-	-	-	-	-	-	1.09045	0.00412633	6.41526	2.68151	up	1.11328	0.00599435	3.64538	1.86607	up
mws0988	315.05	165.04	316.058	C16H12O7	[M-H]-	Rhamnetin; 3,5,3',4'-Tetrahydroxy-7-Methoxyflavone	鼠李素	Flavonoids	黄酮	Flavonols	黄酮醇	90-19-7	3	2925.84	4003.38	3924.71	64575.2	52847.7	66034.2	4389.83	3089.55	3722.11	64866.6	58591.8	65862.3	C10176	-	-	-	-	-	-	1.16558	0.0049582	16.3779	4.03368	up	1.19894	0.00497842	16.9023	4.07915	up
Lmhp009526	515.32	261.22	514.314	C27H46O9	[M+H]+	2-α-Linolenoyl-glycerol-1-O-glucoside*	2-α-亚麻酸甘油酯-1-O-葡萄糖苷*	Lipids	脂质	Glycerol ester	甘油酯	-	2	1.87032e+06	1.75375e+06	1.8172e+06	1.16561e+06	899689	1.07428e+06	1.89966e+06	1.95929e+06	2.46418e+06	1.40459e+06	1.2893e+06	1.24484e+06	-	-	-	-	-	-	-	1.1141	0.0155232	0.496524	-1.01006	down	-	-	-	-	-
mws0675	335.064	123.055	334.057	C11H15N2O8P	[M+H]+	β-Nicotinamide mononucleotide	β-烟酰胺单核苷酸	Nucleotides and derivatives	核苷酸及其衍生物	Nucleotides and derivatives	核苷酸及其衍生物	1094-61-7	3	48979.3	51452.6	45665.5	12206.9	22036.6	28750.6	51790.6	26589.7	33711.8	30616.5	33760.3	30103	C00455	ko00760,ko01100	-	-	-	-	-	-	-	-	-	-	1.04696	0.0195982	0.431179	-1.21364	down
mws0250	182.08	136.08	181.074	C9H11NO3	[M+H]+	L-Tyrosine*	L-酪氨酸*	Amino acids and derivatives	氨基酸及其衍生物	Amino acids and derivatives	氨基酸及其衍生物	60-18-4	3	2.58739e+06	2.42536e+06	2.29331e+06	3.98039e+06	3.72762e+06	3.79326e+06	1.21098e+06	1.27148e+06	1.28981e+06	2.04606e+06	1.91843e+06	2.17787e+06	C00082	ko00130,ko00261,ko00350,ko00360,ko00400,ko00460,ko00730,ko00940,ko00950,ko00965,ko00966,ko00970,ko00999,ko01100,ko01110,ko01210,ko01230,ko01240	-	-	-	-	-	1.16874	0.000320276	3.0489	1.60829	up	-	-	-	-	-
MWSslk208	301.218	301.218	302.225	C20H30O2	[M-H]-	Kaurenoic Acid	贝壳杉烯酸	Terpenoids	萜类	Ditepenoids	二萜	6730-83-2	3	134380	126875	162150	110797	101489	88141.9	172706	233743	251066	182938	161159	171405	C11874	ko00904,ko01100,ko01110	-	-	-	-	-	1.10702	0.0302466	0.456914	-1.13001	down	-	-	-	-	-
mws0467	165.06	119.05	166.063	C9H10O3	[M-H]-	3-(4-Hydroxyphenyl)-propionic acid*	3-(4-羟基苯基)丙酸*	Phenolic acids	酚酸类	Phenolic acids	酚酸类	501-97-3	1	137596	127309	103598	72381.1	82823.7	89985.1	430887	422243	457304	168075	177642	156349	C01744	-	1.26414	2.79705e-05	0.281207	-1.8303	down	1.16633	0.000104024	0.187106	-2.41807	down	-	-	-	-	-
Zmsn002575	403.12	223.07	404.132	C17H24O11	[M-H]-	Hastatoside	戟叶马鞭草苷	Terpenoids	萜类	Monoterpenoids	倍萜	50816-24-5	1	1.36113e+06	1.26663e+06	1.52484e+06	775311	1.01086e+06	1.059e+06	282414	271988	266111	896402	1.01799e+06	945040	-	-	1.27315	0.00445093	5.06098	2.33942	up	1.15548	0.0162259	3.46755	1.79392	up	-	-	-	-	-
MWSslk076	140.034	105.02	139.027	C6H5NO3	[M+H]+	Nicotinic acid N-oxide	氧化烟酸	Alkaloids	生物碱	Pyridine alkaloids	吡啶类生物碱	2398-81-4	3	49025.5	17505	23899.3	12624.2	12373.2	9346.29	34405	26077.8	17517.1	32449.5	36893.7	34422.6	-	-	-	-	-	-	-	1.02464	0.0902009	0.440304	-1.18343	down	-	-	-	-	-
pme0444	493.13	331.08	493.134	C23H25O12+	[M]+	Malvidin-3-O-glucoside (Oenin)	锦葵色素-3-O-葡萄糖苷	Flavonoids	黄酮	Anthocyanidins	花青素	18470-06-9	1	877309	823293	856057	2.47224e+06	2.54034e+06	2.09311e+06	9.17612e+06	9.15801e+06	1.31964e+07	5.77871e+06	5.86161e+06	5.30714e+06	C12140	ko00942	1.27011	0.0187848	0.0810853	-3.62442	down	1.15091	0.0251167	0.225359	-2.1497	down	1.19446	0.00770502	2.77928	1.47471	up
pmb0854	518.32	184.07	517.317	C26H48NO7P	[M+H]+	LysoPC 18:3	溶血磷脂酰胆碱 18:3	Lipids	脂质	LPC	溶血磷脂酰胆碱	-	2	885867	1.02539e+06	974626	872892	914693	886846	2.42396e+06	2.52289e+06	3.0123e+06	1.05232e+06	1.14141e+06	1.19759e+06	-	-	1.26077	0.00876037	0.362587	-1.4636	down	1.161	0.0102314	0.33602	-1.57338	down	-	-	-	-	-
MWSHY0019	611.197	303.086	610.19	C28H34O15	[M+H]+	Hesperetin-7-O-neohesperidoside(Neohesperidin)*	橙皮素-7-O-新橙皮糖苷 (新橙皮苷)*	Flavonoids	黄酮	Flavanones	二氢黄酮	13241-33-3	3	55445	68065.3	63398.8	441051	377557	464720	21363.9	30365.2	33561.2	309217	257455	185371	C09806	ko00941	1.19546	0.00284157	2.19145	1.13188	up	1.16312	0.00365721	15.0466	3.91136	up	1.19865	0.0043806	6.86605	2.77948	up
pmf0203	463.123	301.071	463.123	C22H23O11+	[M]+	Peonidin-3-O-glucoside	芍药花素-3-O-葡萄糖苷	Flavonoids	黄酮	Anthocyanidins	花青素	68795-37-9	2	186992	133846	103004	1.63926e+06	1.83677e+06	2.33361e+06	776267	937916	736958	4.04177e+06	3.89486e+06	4.63258e+06	C12141	ko00942	1.24894	0.00350938	0.172916	-2.53186	down	1.12183	0.0246737	2.37018	1.24499	up	1.18962	0.0120829	13.7071	3.77685	up
MWSHY0161	595.14	287.06	594.137	C30H26O13	[M+H]+	Kaempferol-3-O-(6''-p-Coumaroyl)glucoside (Tiliroside)*	山柰酚-3-O-(6''-对香豆酰)葡萄糖苷 (银锻苷)*	Flavonoids	黄酮	Flavonols	黄酮醇	20316-62-5	3	383178	446946	334514	1.63416e+06	825703	1.26446e+06	415897	463665	430653	662785	742328	744341	C17140	-	-	-	-	-	-	1.08641	0.0744357	2.84253	1.50717	up	1.12431	0.0648669	3.19784	1.6771	up
Hmxp007521	315.09	300.06	314.079	C17H14O6	[M+H]+	3',4'-Dihydroxy-7,5'-dimethoxyflavone	3',4'-二羟基-7,5'-二甲氧基黄酮	Flavonoids	黄酮	Flavones	黄酮	-	3	11986.1	10720.1	8642.25	43446.9	45460.2	48859.2	2685.59	1711.53	1457.16	38312.4	46285.5	42532.3	-	-	1.24052	0.00662851	5.3548	2.42083	up	1.16222	0.000757258	23.5326	4.55659	up	1.19234	0.000160629	4.39467	2.13576	up
Wbtn004381	319.04	183.03	320.053	C15H12O8	[M-H]-	1,3,6,8-tetrahydroxy-2,5-dimethoxyxanthen-9-one	1,3,6,8-四羟基-2,5-二甲氧基-9-蒽酮	Flavonoids	黄酮	Other Flavonoids	其它类黄酮	-	3	856778	1.3905e+06	973000	410507	340924	327515	111041	107699	113446	1.91602e+06	2.10296e+06	2.27565e+06	-	-	1.26599	0.0271735	9.69419	3.27712	up	1.1616	0.0102686	3.24801	1.69956	up	1.15311	0.044821	0.335047	-1.57756	down
MWStz073	102.055	84.0468	101.048	C4H7NO2	[M+H]+	5-Hydroxy-2-pyrrolidinone	5-羟基-2-吡咯烷酮	Alkaloids	生物碱	Pyrrole alkaloids	吡咯类生物碱	62312-55-4	3	111454	84102.3	167505	60467	48433.3	71191.5	155739	137486	161078	86843.3	92347.3	80949.8	-	-	-	-	-	-	-	1.13245	0.000732531	0.396413	-1.33492	down	-	-	-	-	-
pme0137	187.07	125.07	188.08	C7H12N2O4	[M-H]-	N-Acetyl-L-Glutamine	N-乙酰-L-谷氨酰胺	Amino acids and derivatives	氨基酸及其衍生物	Amino acids and derivatives	氨基酸及其衍生物	2490-97-3	3	5.15535e+06	5.15395e+06	5.18892e+06	5.57761e+06	6.33148e+06	5.12864e+06	1.06295e+07	1.02143e+07	1.15386e+07	5.25333e+06	5.98762e+06	5.72474e+06	-	-	1.27016	0.00476377	0.4786	-1.06311	down	-	-	-	-	-	-	-	-	-	-
MA10039641	341.11	89.02	342.116	C12H22O11	[M-H]-	Lactobiose	乳二糖	Others	其它类	Saccharides	糖类	63-42-3	1	1.66174e+06	1.67805e+06	1.7094e+06	1.31968e+06	1.50542e+06	1.29057e+06	3.58332e+06	3.17071e+06	2.71256e+06	2.04955e+06	1.89919e+06	2.16824e+06	C00243	ko00052,ko01100,ko02010	-	-	-	-	-	1.14136	0.0144023	0.434757	-1.20172	down	-	-	-	-	-
Zahp012577	280.26	81.07	279.256	C18H33NO	[M+H]+	octadecadienoic acid amide	十八碳二烯酸酰胺	Alkaloids	生物碱	Alkaloids	生物碱	-	1	155276	145297	167956	820834	801014	761328	518971	579014	579765	438861	476933	418821	-	-	1.2717	0.00107763	0.27926	-1.84032	down	-	-	-	-	-	1.20152	0.000183117	5.08651	2.34668	up
mws1436	287.295	97.1012	286.287	C18H38O2	[M+H]+	1,18-Octadecanediol	1,18-十八烷二醇	Lipids	脂质	Free fatty acids	游离脂肪酸	3155-43-9	3	16195.9	19993.4	16616.1	3463.35	5165.38	639.044	10243.7	10703.3	13617.2	10775	12257.2	11913.4	-	-	-	-	-	-	-	-	-	-	-	-	1.01879	0.00129226	0.175508	-2.51039	down
Lmbn005923	277.217	59.0139	278.225	C18H30O2	[M-H]-	Crepenynic acid	顺式十八碳-9-烯-12-炔酸	Lipids	脂质	Free fatty acids	游离脂肪酸	2277-31-8	3	52743	55713.1	54821.9	35500.9	35782.6	29103.7	92880.2	84156.3	87108.3	45981.1	40223.7	43293	C07289	ko00591	-	-	-	-	-	1.15702	0.000100219	0.380046	-1.39575	down	-	-	-	-	-
MW0103939	170.08	134.06	147.09	C6H13NO3	[M+Na]+	Hydroxyisoleucine	（4S)-4-羟基-L-异亮氨酸；羟基异亮氨酸	Amino acids and derivatives	氨基酸及其衍生物	Amino acids and derivatives	氨基酸及其衍生物	55399-93-4	3	1.32826e+07	1.25068e+07	1.20319e+07	3.96978e+06	3.92608e+06	4.11882e+06	3.17988e+06	3.26332e+06	3.11139e+06	6.44568e+06	7.33781e+06	7.14384e+06	C20802	-	1.27503	0.00130373	3.95844	1.98493	up	-	-	-	-	-	1.20166	0.00142428	0.31767	-1.6544	down
pmp000452	225.15	85.1	224.141	C13H20O3	[M+H]+	Annuionone D	(E)-4-[(1R,4S,6S)-4-羟基-2,2,6-三甲基-7-氧双环[4.1.0]庚烷-1-基]但-3-烯-2-酮	Others	其它类	Ketone compounds	酮类化合物	-	1	1.83395e+06	2.37777e+06	1.74415e+06	5.2218e+06	5.29298e+06	4.7188e+06	804447	1.24825e+06	1.29106e+06	2.74146e+06	2.44151e+06	2.75968e+06	-	-	-	-	-	-	-	1.14664	8.92563e-05	4.55583	2.18771	up	1.17631	0.0003372	2.55774	1.35487	up
Hmsp003093	179.03	77.04	178.027	C9H6O4	[M+H]+	3,7-Dihydroxychromen-4-one	3,7-二羟基色原酮	Others	其它类	Chromone	色酮类	-	3	753760	693719	675539	363854	410824	340810	818487	832254	812687	494519	509640	561700	-	-	-	-	-	-	-	1.15906	0.00107883	0.45282	-1.14299	down	-	-	-	-	-
Wasn001627	295.1	89.02	296.111	C11H20O9	[M-H]-	Glucosyl 2,3-Dihydroxy-2-Methylbutanoic Acid	葡萄糖基 2,3-二羟基-2-甲基丁酸	Organic acids	有机酸	Organic acids	有机酸	-	1	4.63247e+06	4.0582e+06	4.21624e+06	714099	953178	867090	450421	456787	397391	1.68694e+06	1.63202e+06	1.85562e+06	-	-	1.27462	0.00175772	9.89339	3.30647	up	-	-	-	-	-	1.19571	0.000690529	0.196357	-2.34845	down
Hmsn002272	327.11	165.05	328.116	C15H20O8	[M-H]-	Demethyl coniferin	去甲松柏苷	Phenolic acids	酚酸类	Phenolic acids	酚酸类	-	3	124465	131966	149779	225680	216128	231476	554594	465685	544813	191306	215900	215285	-	-	1.26793	0.00329555	0.259544	-1.94595	down	1.1588	0.00764432	0.430188	-1.21696	down	-	-	-	-	-
MWSmce690	175.02	59.01	176.032	C6H8O6	[M-H]-	Erythorbic Acid; Isoascorbic Acid	异抗坏血酸	Others	其它类	Vitamin	维生素	89-65-6	2	4.19544e+06	3.68275e+06	4.19316e+06	1.86181e+07	2.08618e+07	21114074	5.02828e+06	3.47216e+06	6.05259e+06	9.92377e+06	1.12708e+07	1.10749e+07	-	-	-	-	-	-	-	1.13986	0.00015159	4.16367	2.05785	up	1.20029	0.0016362	5.01966	2.32759	up
MWSmce230	183.03	124.02	184.037	C8H8O5	[M-H]-	Methyl gallate*	没食子酸甲酯*	Phenolic acids	酚酸类	Phenolic acids	酚酸类	99-24-1	2	26822.1	23032.9	11543.1	39933.7	37890.1	39584.1	15593.7	23468.2	14723.1	72209	70734.4	80092.9	-	-	-	-	-	-	-	1.09826	0.0133414	2.18291	1.12625	up	-	-	-	-	-
MWSslk182	313.108	283.067	312.1	C18H16O5	[M+H]+	5,6,7-Trimethoxyflavone	5,6,7-三甲氧基黄酮	Flavonoids	黄酮	Flavones	黄酮	973-67-1	3	18313.9	21906.4	19666.2	40516.2	37949	44019.1	4830.29	7505.69	8899.25	58833.4	61848.8	67839.4	-	-	1.20287	0.00134817	2.82015	1.49577	up	1.14527	0.000211407	5.76797	2.52806	up	1.18263	0.00139496	2.04527	1.03229	up
mws1346	162.076	98.0601	161.069	C6H11NO4	[M+H]+	DL-2-Aminoadipic acid*	DL-2-氨基己二酸*	Alkaloids	生物碱	Alkaloids	生物碱	542-32-5	3	215133	319053	294651	289667	344595	355235	758857	700637	787812	451599	452217	400487	C00956	ko00300,ko00310,ko00311,ko01100,ko01110,ko01210,ko01230	1.23877	0.000382377	0.368814	-1.43903	down	1.15245	0.000287641	0.440303	-1.18343	down	-	-	-	-	-
Wasn003913	467.08	315.07	468.09	C20H20O13	[M-H]-	Protocatechuic acid 4-O-(6''-O-Galloy)Glucoside	原儿茶酸 4-O-(6''-O-没食子酰)葡萄糖苷	Phenolic acids	酚酸类	Phenolic acids	酚酸类	-	2	13348	44574.4	20459.8	14148.6	23487.7	21738.3	8361.57	10853.9	7650.37	173948	163362	187232	-	-	1.01075	0.209757	2.91754	1.54475	up	1.05283	0.0513055	2.21004	1.14407	up	-	-	-	-	-
MW0158429	424.18	123.04	423.175	C18H25N5O7	[M+H]+	Tyr-Gln-Asn	酪氨酸-谷氨酸-天冬酰胺	Amino acids and derivatives	氨基酸及其衍生物	Amino acids and derivatives	氨基酸及其衍生物	-	3	1.4558e+06	1.17551e+06	204474	4.49389e+06	4.04643e+06	4.29684e+06	1.82202e+06	1.86421e+06	1.87488e+06	2.52197e+06	2.45155e+06	2.78769e+06	-	-	-	-	-	-	-	1.16682	0.00250365	2.30838	1.20688	up	-	-	-	-	-
Hmmp001310	188.071	118.065	187.063	C11H9NO2	[M+H]+	3-Indoleacrylic acid*	3-吲哚丙烯酸*	Alkaloids	生物碱	Plumerane	吲哚类生物碱	1204-06-4	1	997226	1.10149e+06	1.08508e+06	2.69746e+06	2.61763e+06	2.50774e+06	3.90771e+06	3.88737e+06	4.94948e+06	1.98388e+06	2.14636e+06	2.27615e+06	C21283	-	1.26655	0.011371	0.249816	-2.00106	down	-	-	-	-	-	1.19942	9.01429e-05	2.45708	1.29695	up
MWS201414	230.115	70.0659	229.106	C9H15N3O4	[M+H]+	Pro-Asn	L-脯氨酸-L-天冬酰胺	Amino acids and derivatives	氨基酸及其衍生物	Amino acids and derivatives	氨基酸及其衍生物	107856-82-6	3	209284	182617	178443	149661	205148	196078	444478	387616	461594	162232	153312	175667	-	-	1.25638	0.00327196	0.440867	-1.18159	down	1.1325	0.00123506	0.425826	-1.23166	down	-	-	-	-	-
MWS20151	271.06	153.019	270.053	C15H10O5	[M+H]+	Apigenin; 4',5,7-Trihydroxyflavone	芹菜素	Flavonoids	黄酮	Flavones	黄酮	520-36-5	3	245645	219964	300081	295559	330459	340159	570037	592978	596778	276713	301987	263866	C01477	ko00941,ko00943,ko00944,ko01100,ko01110	1.24723	0.00226023	0.435102	-1.20058	down	-	-	-	-	-	-	-	-	-	-
pme2292	89.1073	72.0808	88.1	C4H12N2	[M+H]+	Putrescine	腐胺	Alkaloids	生物碱	Alkaloids	生物碱	110-60-1	3	6.12492e+06	5.58169e+06	5.63522e+06	2.02783e+06	2.05118e+06	1.22724e+06	5.22738e+06	1.26271e+06	1.74039e+06	4.58227e+06	4.5861e+06	4.05642e+06	C00134	ko00330,ko00470,ko00480,ko00960,ko01100,ko01110,ko02010	-	-	-	-	-	-	-	-	-	-	1.15746	0.000587582	0.30598	-1.70849	down
Xmsn002700	465.13	303.05	466.111	C21H22O12	[M-H]-	Taxifolin-3'-O-glucoside	花旗松素-3'-O-葡萄糖苷	Flavonoids	黄酮	Flavanonols	二氢黄酮醇	31106-05-5	3	417168	237611	217612	521179	581389	494810	9	9	9	617088	693099	615356	-	-	1.27543	0.0444586	32310.8	14.9797	up	1.17009	0.00230758	59162.2	15.8524	up	-	-	-	-	-
mws1474	345.097	284.071	344.09	C18H16O7	[M+H]+	5,7-Dihydroxy-3',4',5'-trimethoxyflavone	5,7-二羟基-3',4',5'-三甲氧基黄酮	Flavonoids	黄酮	Flavones	黄酮	18103-42-9	3	14651.2	14887.3	14698.4	69588.2	62718.4	80891.5	3851.77	5237.2	5057.33	48798.3	51767.9	55489.8	C19807	-	1.25843	0.00147068	3.1271	1.64482	up	1.16549	0.00604372	15.0709	3.9137	up	1.19811	0.00872335	4.81946	2.26887	up
pme3382	160.061	98.0237	161.069	C6H11NO4	[M-H]-	N-Acetyl-L-threonine	N-乙酰-L-苏氨酸	Amino acids and derivatives	氨基酸及其衍生物	Amino acids and derivatives	氨基酸及其衍生物	17093-74-2	3	203533	190910	197211	110131	114613	91981.9	217060	205457	230477	131519	150932	139439	-	-	-	-	-	-	-	1.14583	0.000365446	0.485036	-1.04384	down	-	-	-	-	-
mws0920	301.04	151	302.043	C15H10O7	[M-H]-	Tricetin (5,7,3',4',5'-Pentahydroxyflavone)	五羟黄酮	Flavonoids	黄酮	Flavones	黄酮	520-31-0	1	1.10062e+06	1.04568e+06	1.08835e+06	404116	367747	410147	6.19592e+06	6.78609e+06	6.71716e+06	3.41225e+06	3.14226e+06	3.90667e+06	C10192	ko00941	1.2756	0.00106294	0.164202	-2.60645	down	1.16953	0.000863295	0.060003	-4.05882	down	1.20025	8.852e-06	0.365421	-1.45237	down
pme1210	150.058	61.0106	149.051	C5H11NO2S	[M+H]+	L-Methionine	L-甲硫氨酸	Amino acids and derivatives	氨基酸及其衍生物	Amino acids and derivatives	氨基酸及其衍生物	63-68-3	3	216981	212141	160102	121759	89214.1	103522	327383	441938	585452	186041	194863	213167	C00073	ko00270,ko00470,ko00966,ko00970,ko00999,ko01100,ko01110,ko01210,ko01230,ko01240	1.15126	0.0685411	0.434925	-1.20116	down	1.13122	0.0414549	0.232139	-2.10694	down	-	-	-	-	-
Zmcp002924	611.161	287.055	611.161	C27H31O16+	[M]+	Cyanidin-3-O-(2''-O-glucosyl)glucoside	矢车菊素-3-O-(2''-O-葡萄糖基)葡萄糖苷	Flavonoids	黄酮	Anthocyanidins	花青素	38820-68-7	3	68092.8	73479.4	52713.8	177918	129521	236093	518169	651607	461802	4.74306e+06	5.32341e+06	4.22459e+06	C16306	ko00942	1.26512	0.0127156	0.119079	-3.07001	down	1.1012	0.0100262	0.333133	-1.58583	down	1.1182	0.0582824	2.79759	1.48418	up
Wasn002449	461.13	152.01	462.137	C19H26O13	[M-H]-	Protocatechuic acid 1-O-Rutinoside	原儿茶酸 1-O-芸香糖苷	Phenolic acids	酚酸类	Phenolic acids	酚酸类	-	1	3.48687e+06	2.88918e+06	3.84978e+06	1.57249e+06	1.50703e+06	1.46811e+06	5.21767e+06	5.95201e+06	6.08374e+06	3.60067e+06	3.96792e+06	3.46969e+06	-	-	-	-	-	-	-	1.16656	0.00366038	0.263579	-1.92369	down	1.17653	0.0201821	0.44472	-1.16903	down
pmb0818	206.081	145.052	205.074	C11H11NO3	[M+H]+	Methoxyindoleacetic acid	甲氧基吲哚乙酸	Alkaloids	生物碱	Plumerane	吲哚类生物碱	3471-31-6	3	124217	141086	148846	325623	291446	389922	393298	559540	590975	318031	281408	283056	C05660	ko00380	1.2486	0.024189	0.268264	-1.89828	down	-	-	-	-	-	1.17349	0.0160494	2.43147	1.28183	up
pme1261	206.139	76.0757	205.131	C9H19NO4	[M+H]+	D-Panthenol	D-泛酰醇	Others	其它类	Alcohol compounds	醇类化合物	81-13-0	3	25819.1	13588.1	24577.3	13299.1	9777.14	13054	9154.04	4571.12	9777.14	9378.36	9710.08	10720	C05944	ko00770	1.08147	0.0573918	2.72248	1.44492	up	-	-	-	-	-	-	-	-	-	-
MW0156957	519.18	96.97	520.192	C22H28N6O9	[M-H]-	Ser-Tyr-His-Asp	Ser-Tyr-His-Asp	Amino acids and derivatives	氨基酸及其衍生物	Amino acids and derivatives	氨基酸及其衍生物	-	3	3.56825e+06	5.54661e+06	6.36153e+06	3.64678e+06	3.10965e+06	3.84641e+06	7703551	7.21761e+06	8.37799e+06	5.25428e+06	6.05291e+06	5.64355e+06	-	-	-	-	-	-	-	1.1484	0.000968921	0.455074	-1.13583	down	-	-	-	-	-
pme3154	147.066	59.0139	148.074	C6H12O4	[M-H]-	Mevalonic acid	3,5-二羟基-3-甲基戊酸	Organic acids	有机酸	Organic acids	有机酸	150-97-0	3	378012	455575	392977	168919	272908	189535	489017	428397	429189	241576	212658	240459	C00418	ko00900,ko01100,ko01110	-	-	-	-	-	1.0907	0.00551394	0.468856	-1.09278	down	-	-	-	-	-
Lmln001195	297.098	135.065	298.105	C14H18O7	[M-H]-	Picein (4-Acetylphenyl-glucoside)	云杉苷	Phenolic acids	酚酸类	Phenolic acids	酚酸类	530-14-3	3	24024.6	37119	29244.8	154251	159765	114058	33167	30027.9	26581.6	72876.6	82808.5	74068.1	C10720	-	-	-	-	-	-	1.15531	0.0146821	4.76822	2.25345	up	1.17759	0.0117127	4.73594	2.24365	up
MW0144656	461.24	299.09	460.228	C18H32N6O8	[M+H]+	Ala-Lys-Asn-Glu	Ala-Lys-Asn-Glu	Amino acids and derivatives	氨基酸及其衍生物	Amino acids and derivatives	氨基酸及其衍生物	-	3	426938	435013	347952	327152	358551	298595	921988	839284	1.05778e+06	700479	698488	789222	-	-	1.24279	0.0062231	0.429188	-1.22032	down	1.15498	0.007262	0.349159	-1.51804	down	-	-	-	-	-
Lazn002600	439.16	195.07	440.168	C21H28O10	[M-H]-	Erythro-Guaiacylglycerol-β-threo-syringylglycerol Ether	赤式-愈创木基甘油-β-苏式-丁香酰甘油醚	Lignans and Coumarins	木脂素和香豆素	Lignans	木脂素	1313434-74-0	3	259163	252876	280257	170690	166381	140215	81278.3	81596.1	89429.9	167995	188760	191998	-	-	1.27264	0.000899159	3.14024	1.65087	up	-	-	-	-	-	-	-	-	-	-
MW0153637	642.24	364.16	641.237	C27H39N5O11S	[M+H]+	Met-Phe-Thr-Glu-Asp	Met-Phe-Thr-Glu-Asp	Amino acids and derivatives	氨基酸及其衍生物	Amino acids and derivatives	氨基酸及其衍生物	-	3	125312	287505	95562.6	186614	107282	173092	613744	947104	714893	170387	190220	196013	-	-	1.1661	0.0115446	0.223391	-2.16236	down	1.12975	0.0206366	0.205203	-2.28488	down	-	-	-	-	-
mws0668	283.068	151.026	284.076	C10H12N4O6	[M-H]-	Xanthosine	黄苷	Nucleotides and derivatives	核苷酸及其衍生物	Nucleotides and derivatives	核苷酸及其衍生物	146-80-5	3	37185.7	35034	36185.6	72539.1	78371	58402.7	34307.7	30821.2	37949.4	47329.9	43907.2	50809.4	C01762	ko00230,ko00232,ko01100,ko01110,ko01232,ko02010	-	-	-	-	-	1.1199	0.0181129	2.03062	1.02192	up	-	-	-	-	-
HJAP012	419.097	383.07	418.09	C20H18O10	[M+H]+	Luteolin-8-C-arabinoside	木犀草素-8-C-阿拉伯糖苷	Flavonoids	黄酮	Flavones	黄酮	-	3	50005	42505	50005	142505	165005	132505	10005	6073.05	17505	79570.2	62505	75005	-	-	1.18391	0.0013683	4.24366	2.08531	up	1.13911	0.00227724	13.1023	3.71175	up	1.19036	0.00637857	3.0875	1.62644	up
MWSslk123	239.107	131.054	238.099	C16H14O2	[M+H]+	4'-Methoxychalcone	4'-甲氧基查耳酮	Flavonoids	黄酮	Chalcones	查耳酮	959-23-9	3	10369.8	13713.7	13657.3	4393.9	1936.23	1447.82	9903.75	9905.15	8720.76	5077.93	5879.55	5482.87	-	-	-	-	-	-	-	1.05741	0.00825296	0.272627	-1.875	down	1.11367	0.00253829	0.206089	-2.27866	down
MWStz070	182.081	91.0548	181.074	C9H11NO3	[M+H]+	N-(2-Hydroxy-4-methoxyphenyl)acetamide	N-(2-羟基-4-甲氧基苯基)乙酰胺	Alkaloids	生物碱	Phenolamine	酚胺	58469-06-0	3	1.74344e+06	1.79553e+06	1.77334e+06	1.70958e+06	1.72865e+06	1.79668e+06	704617	826465	803158	1.24948e+06	1.15521e+06	1.33782e+06	-	-	1.26711	0.000342808	2.27582	1.18639	up	1.1609	6.58239e-05	2.24266	1.16521	up	-	-	-	-	-
mws0704	140.012	78.9591	141.019	C2H8NO4P	[M-H]-	O-Phosphorylethanolamine	磷酸乙醇胺	Alkaloids	生物碱	Alkaloids	生物碱	1071-23-4	3	35791.3	30168.2	38907.8	93088.1	100910	77952.5	149841	171605	169152	70876.2	82038.9	77812.1	C00346	ko00563,ko00564,ko00600,ko01100	1.26871	0.00101964	0.213754	-2.22597	down	-	-	-	-	-	1.17449	0.00767114	2.59328	1.37478	up
mws1454	477.14	315.09	478.147	C23H26O11	[M-H]-	Persicoside	桃苷	Flavonoids	黄酮	Flavanones	二氢黄酮	28978-03-2	3	40530.3	55867.7	33490.6	70758.3	63195.3	102610	10918.4	14614.6	28643	146151	157373	169280	-	-	1.05248	0.0437008	2.39753	1.26155	up	1.07986	0.023014	4.36657	2.1265	up	-	-	-	-	-
MWSslk133	257.177	195.178	258.183	C14H26O4	[M-H]-	1,14-Tetradecanedioic Acid	1,14-十四烷二酸	Lipids	脂质	Free fatty acids	游离脂肪酸	821-38-5	3	15198.4	17036.6	16968.5	29634.8	32891.9	36673	27269.3	17175.5	19639.9	24417	24281.1	21370	-	-	-	-	-	-	-	-	-	-	-	-	1.17862	0.00977561	2.01611	1.01157	up
Hmln000297	179.05	59.01	180.063	C6H12O6	[M-H]-	Inositol*	肌醇*	Others	其它类	Saccharides	糖类	87-89-8	1	2.45029e+06	2.37419e+06	2.53303e+06	4.13499e+06	3.79843e+06	4.07084e+06	7.21566e+06	5.97757e+06	6.60564e+06	4.17012e+06	4.05163e+06	4.65416e+06	C00137	ko00052,ko00053,ko00562,ko01100,ko01110,ko01250,ko02010,ko04070	1.26775	0.00663488	0.371613	-1.42813	down	-	-	-	-	-	-	-	-	-	-
Hmmn003964	359.135	197.08	360.142	C16H24O9	[M-H]-	7-Deoxyloganic acid	7-脱氧马钱苷酸	Terpenoids	萜类	Monoterpenoids	倍萜	22487-36-1	3	69205.5	62958.6	60157.6	25929.2	19717.9	28322.1	46789.8	35406.7	38313.8	26634.7	25198	29176	C11636	ko00902,ko01110	-	-	-	-	-	-	-	-	-	-	1.17006	0.000444585	0.384612	-1.37852	down
MW0133087	299.09	181.05	298.084	C17H14O5	[M+H]+	3-Hydroxy-3',4'-dimethoxyflavone	3-羟基-3',4'-二甲氧基黄酮	Flavonoids	黄酮	Flavonols	黄酮醇	6889-80-1	3	72925.2	75462.3	71016.7	1.0949e+06	993645	1.18601e+06	21361.3	24053.4	21900.8	809185	869917	926872	-	-	1.27341	2.17054e-05	3.25934	1.70458	up	1.16954	0.00268473	48.6448	5.60421	up	1.20253	0.00295003	14.9247	3.89963	up
pmp001309	465.1	303.1	464.096	C21H20O12	[M+H]+	6-Hydroxykaempferol-7-O-glucoside	6-羟基山柰酚-7-O-葡萄糖苷	Flavonoids	黄酮	Flavonols	黄酮醇	-	1	1.11493e+06	1.33593e+06	1.21158e+06	2.26433e+06	2.32012e+06	1.59154e+06	894943	754991	575983	4.6507e+06	5.3771e+06	5.22005e+06	-	-	-	-	-	-	-	1.10566	0.0191188	2.77458	1.47227	up	-	-	-	-	-
Lmsp004670	595.166	287.057	594.159	C27H30O15	[M+H]+	Kaempferol-3-O-glucoside-7-O-rhamnoside*	山柰酚-3-O-葡萄糖苷-7-O-鼠李糖苷*	Flavonoids	黄酮	Flavonols	黄酮醇	2392-95-2	1	193192	251226	194397	1142505	599038	472483	9	9	9	285051	553878	506685	-	-	1.27624	0.00798913	23659.8	14.5301	up	1.16884	0.0695588	82001	16.3234	up	1.08895	0.123882	3.46584	1.7932	up
MW0146005	479.15	317.1	456.16	C17H24N6O9	[M+Na]+	Asp-Ala-His-Asp	Asp-Ala-His-Asp	Amino acids and derivatives	氨基酸及其衍生物	Amino acids and derivatives	氨基酸及其衍生物	-	3	398943	470833	335061	2.41909e+06	2.61574e+06	2.04809e+06	1.26741e+06	1.25657e+06	1.63789e+06	1.01528e+06	1.08594e+06	1.18004e+06	-	-	1.2483	0.0103037	0.289494	-1.78839	down	-	-	-	-	-	1.19243	0.00509432	5.87874	2.55551	up
MWSmce689	293.248	95.0855	292.24	C19H32O2	[M+H]+	Methyl linolenate	亚麻酸甲酯	Lipids	脂质	Free fatty acids	游离脂肪酸	301-00-8	3	73177.8	80679.7	73718.9	13707.7	20518	19082.5	64314.2	61721.5	81889.6	41523.8	41642.7	36367.8	-	-	-	-	-	-	-	1.14215	0.00918161	0.256381	-1.96364	down	1.18561	6.2574e-05	0.234243	-2.09392	down
MWSmce096	219.17	81.07	218.167	C15H22O	[M+H]+	Nootkatone	圆柚酮	Terpenoids	萜类	Sesquiterpenoids	倍半萜	4674-50-4	2	60891.9	69004.5	61299.3	92625.7	78162.6	92021.1	45805.9	48957.8	34111.5	66181.8	67328.8	58369.6	C17914	-	-	-	-	-	-	1.10646	0.00241884	2.03926	1.02804	up	-	-	-	-	-
pmp000604	435.13	273.07	434.121	C21H22O10	[M+H]+	Rubrofusarin-6-O-glucoside	红镰霉素-6-O-葡萄糖苷	Others	其它类	Ketone compounds	酮类化合物	132922-80-6	3	287643	370329	227295	219576	169285	166467	787465	710314	904471	427736	490051	433061	-	-	1.21818	0.00269252	0.368516	-1.4402	down	1.15635	0.00491592	0.23117	-2.11297	down	-	-	-	-	-
Wahp006462	507.15	345.1	506.142	C24H26O12	[M+H]+	Rhamnazine-5-O-β-D-glucoside	鼠李秦素-5-O-β-D-葡萄糖苷	Flavonoids	黄酮	Flavones	黄酮	-	3	278306	212084	240921	1.35601e+06	1.34959e+06	1.69968e+06	563279	593497	508648	817316	714403	623321	-	-	1.24713	0.000784075	0.439113	-1.18734	down	1.1511	0.0126697	2.64514	1.40334	up	1.19461	0.00750615	6.02382	2.59068	up
mws0671	120.066	74.0601	119.058	C4H9NO3	[M+H]+	L-Homoserine*	L-高丝氨酸*	Amino acids and derivatives	氨基酸及其衍生物	Amino acids and derivatives	氨基酸及其衍生物	672-15-1	3	2.23767e+06	1.92442e+06	1.91896e+06	1.26847e+06	1.27595e+06	1.13537e+06	3.37745e+06	3.13639e+06	3.33379e+06	2.2444e+06	1.92633e+06	2.13993e+06	C00263	ko00260,ko00270,ko00300,ko00920,ko01100,ko01110,ko01230	-	-	-	-	-	1.16547	8.06145e-05	0.373674	-1.42015	down	-	-	-	-	-
pma3101	256.082	124.039	256.082	C11H14NO6+	[M]+	Nicotinate D-ribonucleoside	烟酸核糖核苷	Others	其它类	Vitamin	维生素	17720-18-2	3	964835	1.0641e+06	1.10423e+06	2.09041e+06	1.98337e+06	2.49135e+06	991810	948142	1.14807e+06	1.07758e+06	1.08835e+06	944724	C05841	ko00760,ko01100	-	-	-	-	-	1.13817	0.00944621	2.126	1.08814	up	1.17604	0.0131068	2.09537	1.06721	up
Wagn011658	653.38	397.14	654.383	C31H58O14	[M-H]-	1-Palmitoyl-Sn-Glycerol 3-O-Diglucoside	1-棕榈酰-Sn-甘油 3-O-二葡萄糖苷	Lipids	脂质	Glycerol ester	甘油酯	-	1	4.16051e+06	4.33311e+06	4.10851e+06	688180	495977	597547	3.24861e+06	2.38386e+06	2.5097e+06	2.6133e+06	2.40853e+06	2.23972e+06	-	-	-	-	-	-	-	1.15218	0.0130102	0.218824	-2.19216	down	1.19781	3.11849e-06	0.141381	-2.82234	down
MW0153525	390.12	107.05	389.119	C14H23N5O4S2	[M+H]+	Met-Cys-His	L-蛋氨酸-L-半胱氨酸-L-组氨酸	Amino acids and derivatives	氨基酸及其衍生物	Amino acids and derivatives	氨基酸及其衍生物	-	3	651174	708850	590745	388553	371911	256036	1.967e+06	1.87121e+06	2.07912e+06	671595	577193	647339	-	-	1.26854	0.000221693	0.32967	-1.6009	down	1.15676	5.85733e-05	0.171784	-2.54134	down	-	-	-	-	-
mws0051	285.076	242.053	284.068	C16H12O5	[M+H]+	Acacetin	金合欢素	Flavonoids	黄酮	Flavones	黄酮	480-44-4	3	13410.2	9204.43	12752.6	9	9	9	48474.3	47178.6	45705.1	17962.2	23121.1	23366.5	C01470	ko00944	1.25848	8.91162e-05	0.250196	-1.99887	down	1.17013	0.000288213	0.000191004	-12.3541	down	1.20288	0.0120725	0.000763418	-10.3552	down
mws0032	319.045	153.018	318.038	C15H10O8	[M+H]+	Myricetin	杨梅素	Flavonoids	黄酮	Flavonols	黄酮醇	529-44-2	3	44527.5	40337	52076.3	13160.5	13426.6	8000.05	141524	186882	190300	101891	84917.3	76093.8	C10107	ko00941,ko00944,ko01110	1.25586	0.0119328	0.264005	-1.92136	down	1.1584	0.00870417	0.0666799	-3.9066	down	1.16321	0.00310342	0.25257	-1.98524	down
mws0639	153.019	109.029	154.027	C7H6O4	[M-H]-	2,3-Dihydroxybenzoic Acid*	2,3-二羟基苯甲酸*	Phenolic acids	酚酸类	Phenolic acids	酚酸类	303-38-8	3	829270	823456	954666	331101	337766	326827	1.11376e+06	912910	852392	634547	547667	566507	C00196	ko01110	-	-	-	-	-	1.15673	0.015346	0.34584	-1.53182	down	1.19726	0.00606417	0.381874	-1.38883	down
pme1598	463.12	301.07	464.132	C22H24O11	[M-H]-	Hesperetin-5-O-glucoside	橙皮素-5-O-葡萄糖苷	Flavonoids	黄酮	Flavanones	二氢黄酮	69651-80-5	3	3.93366e+06	4.71428e+06	4.95423e+06	7.97909e+06	8.16766e+06	7.63554e+06	2.36924e+06	2.49647e+06	2.11978e+06	1.40868e+07	1.55374e+07	1.64802e+07	-	-	-	-	-	-	-	1.16593	2.00908e-05	3.40453	1.76745	up	-	-	-	-	-
MW0150134	506.22	195.1	505.213	C18H31N7O10	[M+H]+	Glu-Ser-Arg-Asp	谷氨酸-丝氨酸-精氨酸-天门冬氨酸	Amino acids and derivatives	氨基酸及其衍生物	Amino acids and derivatives	氨基酸及其衍生物	-	3	620583	509796	691758	3.6795e+06	2.78686e+06	2.88574e+06	579087	500887	860211	2.02956e+06	2.32364e+06	2.34419e+06	-	-	-	-	-	-	-	1.14017	0.00653642	4.82021	2.2691	up	1.18976	0.0104009	5.13249	2.35966	up
MWSHY0065	291.09	139.04	290.079	C15H14O6	[M+H]+	Catechin*	儿茶素*	Flavonoids	黄酮	Flavanols	黄烷醇类	154-23-4	1	3.74161e+06	4.18744e+06	3.55642e+06	1.4515e+07	1.42836e+07	1.33487e+07	3.34323e+06	3.41418e+06	4.63326e+06	1.24369e+07	1.44314e+07	1.41507e+07	C06562	ko00941,ko01110	-	-	-	-	-	1.15463	5.85836e-05	3.70016	1.88759	up	1.19935	0.000126427	3.66962	1.87563	up
Lmqp002170	773.21	449.11	772.206	C33H40O21	[M+H]+	Kaempferol-3-O-sophorotrioside	山柰酚-3-O-槐三糖苷	Flavonoids	黄酮	Flavonols	黄酮醇	80714-53-0	3	82984.4	86876.2	71596.5	262470	208573	291052	27463.8	27709.3	39371	155737	238498	241605	C12635	ko00944,ko01110	1.2302	0.00138534	2.55391	1.35271	up	1.15768	0.0101017	8.06073	3.01091	up	1.17996	0.0161757	3.15623	1.6582	up
MWS3036	147.03	85.0297	148.037	C5H8O5	[M-H]-	3-Hydroxyglutaric acid*	3-羟基戊二酸*	Organic acids	有机酸	Organic acids	有机酸	638-18-6	1	432011	382032	404379	912140	1.04161e+06	942648	300065	247436	1.45612e+06	662779	585429	682017	-	-	-	-	-	-	-	-	-	-	-	-	1.19448	0.00201011	2.37717	1.24925	up
Lhjp110328	359.13	179.07	358.126	C16H22O9	[M+H]+	Sweroside	獐牙菜苷	Terpenoids	萜类	Monoterpenoids	倍萜	14215-86-2	3	151013	166313	420005	264351	274737	285719	50536.9	49337	115005	179299	193960	210331	C17071	-	1.03904	0.178121	3.43138	1.77879	up	1.08983	0.00741732	3.83847	1.94053	up	-	-	-	-	-
Hamp011640	256.26	102.09	255.256	C16H33NO	[M+H]+	palmitic amide	十六碳酰胺	Others	其它类	Others	其它	-	2	38910.1	41686.4	45444.6	126430	148175	153321	147793	219656	208588	270082	232196	265014	-	-	1.25735	0.0208382	0.218808	-2.19227	down	-	-	-	-	-	1.19462	0.00478018	3.39513	1.76347	up
Lmmp003271	481.1	319.05	480.09	C21H20O13	[M+H]+	Gossypetin-8-O-glucoside	棉黄素-8-O-葡萄糖苷	Flavonoids	黄酮	Flavonols	黄酮醇	652-78-8	3	612505	775005	290619	880005	278107	308146	189144	292505	178065	456685	388573	423588	C10051	-	1.01646	0.132373	2.54372	1.34694	up	-	-	-	-	-	-	-	-	-	-
Lmlp002205	197.12	161.1	196.11	C11H16O3	[M+H]+	Isololiolide	异黑麦草内酯	Terpenoids	萜类	Terpene	萜类	38274-00-9	2	267131	253857	240247	63363.2	40238.8	48808.3	159014	117302	133603	119820	135334	140162	-	-	-	-	-	-	-	1.11548	0.0075291	0.371806	-1.42738	down	1.18722	4.49691e-05	0.200215	-2.32038	down
Lmbn005172	165.06	119.05	166.063	C9H10O3	[M-H]-	2,6-Dimethoxybenzaldehyde*	2,6-二甲氧基苯甲醛*	Phenolic acids	酚酸类	Phenolic acids	酚酸类	3392-97-0	1	139925	113172	135070	73174.1	79613.1	71518.2	517820	540518	506984	150467	138893	127995	-	-	1.27052	9.25057e-06	0.247979	-2.01171	down	1.16927	0.000240371	0.143297	-2.80292	down	-	-	-	-	-
MW0158698	389.13	329.11	388.127	C19H20N2O7	[M+H]+	TyrMe-Ala-OH	TyrMe-Ala-OH	Amino acids and derivatives	氨基酸及其衍生物	Amino acids and derivatives	氨基酸及其衍生物	-	3	671359	879504	639221	1.13036e+06	1.10903e+06	1.16564e+06	519717	525005	579480	706717	699132	806088	-	-	-	-	-	-	-	1.16419	2.30275e-05	2.09643	1.06793	up	-	-	-	-	-
pmb3074	337.09	191.06	338.1	C16H18O8	[M-H]-	5-O-p-Coumaroylquinic acid*	5-O-对香豆酰奎宁酸*	Phenolic acids	酚酸类	Phenolic acids	酚酸类	1899-30-5	2	1.1306e+07	1.08159e+07	1.12442e+07	9.03772e+06	8.31447e+06	7.62435e+06	2.07381e+07	1.81284e+07	1.81132e+07	1.3228e+07	1.12641e+07	1.25779e+07	C12208	ko00940,ko00941,ko00945,ko01110	-	-	-	-	-	1.15526	0.00203042	0.438341	-1.18987	down	-	-	-	-	-
Ladp002935	190.05	144.04	189.043	C10H7NO3	[M+H]+	3-quinolinecarboxylic acid	3-喹啉羧酸	Alkaloids	生物碱	Quinoline alkaloids	喹啉类生物碱	-	1	2.63962e+06	2.24495e+06	2.95136e+06	1.49455e+06	1.22956e+06	1.51566e+06	3.39684e+06	3.35754e+06	3.17791e+06	1.66449e+06	1.95824e+06	1.78975e+06	-	-	-	-	-	-	-	1.1545	0.000138186	0.426867	-1.22814	down	-	-	-	-	-
MW0110336	389.22	209.15	388.207	C15H28N6O6	[M+H]+	Val-Asp-Arg	缬氨酸-天冬氨酸-精氨酸	Amino acids and derivatives	氨基酸及其衍生物	Amino acids and derivatives	氨基酸及其衍生物	-	3	1.03182e+06	1.04301e+06	949177	4.32169e+06	4.90989e+06	4.91891e+06	624719	546466	661382	2.14523e+06	1.90571e+06	1.84014e+06	-	-	-	-	-	-	-	1.16733	0.00180154	7.72168	2.94891	up	1.20075	0.00235963	4.67939	2.22632	up
pmb0550	449.11	287.06	449.108	C21H21O11+	[M]+	Cyanidin-3-O-glucoside (Kuromanin)	矢车菊素-3-O-葡萄糖苷	Flavonoids	黄酮	Anthocyanidins	花青素	47705-70-4	1	152930	380882	560208	1.65015e+06	1.81147e+06	1.84983e+06	1.74401e+06	1.36524e+06	1.30885e+06	6.91354e+07	6.21262e+07	5.8996e+07	C08604	ko00942,ko01110	1.13279	0.003822	0.247622	-2.01379	down	-	-	-	-	-	1.09678	0.0017872	4.85498	2.27947	up
Lhjp111622	359.13	151.04	358.126	C16H22O9	[M+H]+	Dehydroxysecologanic acid	脱氧断马钱子酸	Terpenoids	萜类	Monoterpenoids	倍萜	-	1	346157	346886	456784	575101	634740	612617	137900	232505	78635	372365	418833	437543	-	-	1.07583	0.0169395	2.56064	1.3565	up	1.07867	0.00438381	4.05857	2.02097	up	-	-	-	-	-
MW0151329	540.3	289.25	539.282	C22H37N9O7	[M+H]+	Ile-Arg-His-Asp	Ile-Arg-His-Asp	Amino acids and derivatives	氨基酸及其衍生物	Amino acids and derivatives	氨基酸及其衍生物	-	3	823492	782256	752803	1.99043e+06	1.75778e+06	1.7859e+06	318453	512316	523426	1.12066e+06	1.25443e+06	1.319e+06	-	-	-	-	-	-	-	1.13966	0.000156899	4.08664	2.03092	up	1.19632	0.00280771	2.3464	1.23045	up
pmb0885	291.195	191.107	290.188	C18H26O3	[M+H]+	4-Oxo-9Z,11Z,13E,15E-Octadecatetraenoic Acid	4-氧化-9Z,11Z,13E,15E-十八碳四烯酸	Lipids	脂质	Free fatty acids	游离脂肪酸	-	3	139195	157498	134472	28810.9	18057.6	21210.6	100549	130428	128205	67658.1	76286.2	65382.1	-	-	-	-	-	-	-	1.14913	0.0054283	0.189539	-2.39943	down	1.18914	0.000830296	0.157896	-2.66295	down
mws0216	132.065	86.0601	131.058	C5H9NO3	[M+H]+	Trans-4-Hydroxy-L-proline*	反-4-羟基-L-脯氨酸*	Amino acids and derivatives	氨基酸及其衍生物	Amino acids and derivatives	氨基酸及其衍生物	51-35-4	3	1.17459e+07	1.33069e+07	1.32657e+07	7.85756e+06	7.09457e+06	6.99691e+06	2.21044e+07	2.03552e+07	2.1998e+07	1.19738e+07	1.31479e+07	1.11645e+07	C01157	ko00330,ko00470,ko01100,ko02010	-	-	-	-	-	1.16605	0.000250884	0.340519	-1.55419	down	-	-	-	-	-
mws2125	166.975	78.9591	167.982	C3H5O6P	[M-H]-	Phosphoenolpyruvate	磷酸烯醇式丙酮酸	Organic acids	有机酸	Organic acids	有机酸	138-08-9	3	7.22716e+06	7.17519e+06	6.11265e+06	1.19193e+06	1.3182e+06	1.28337e+06	5.4367e+06	4.49929e+06	5.86327e+06	2.98855e+06	2.87765e+06	3.36207e+06	C00074	ko00010,ko00020,ko00400,ko00440,ko00620,ko00710,ko00996,ko00999,ko01100,ko01110,ko01200,ko01230,ko01240	-	-	-	-	-	1.16201	0.00950384	0.240106	-2.05826	down	1.20026	0.00389973	0.184914	-2.43508	down
pme1383	170.08	134.06	169.074	C8H11NO3	[M+H]+	Pyridoxine	吡哆醇	Others	其它类	Vitamin	维生素	65-23-6	1	1.06357e+07	1.15041e+07	1.27873e+07	3.77945e+06	3.40098e+06	3.72568e+06	2.53332e+06	2.75231e+06	3.00526e+06	6.3465e+06	7.49278e+06	6.90014e+06	C00314	ko00750,ko01100,ko01240	1.26989	0.00355143	4.2127	2.07475	up	-	-	-	-	-	1.19658	0.00478622	0.312254	-1.67921	down
mws0091	463.09	300.03	464.096	C21H20O12	[M-H]-	Quercetin-3-O-glucoside (Isoquercitrin)	槲皮素-3-O-葡萄糖苷(异槲皮苷)	Flavonoids	黄酮	Flavonols	黄酮醇	482-35-9	1	4.87543e+06	5.48996e+06	4.77598e+06	9.98296e+06	8.38404e+06	8.12082e+06	2.39031e+06	2.47258e+06	2.71336e+06	1.66221e+07	1.7593e+07	1.95549e+07	C05623	ko00944,ko01100,ko01110	-	-	-	-	-	1.1619	0.0071467	3.49617	1.80577	up	-	-	-	-	-
MWSslk097	195.065	163.04	194.058	C10H10O4	[M+H]+	Dimethyl phthalate	邻苯二甲酸二甲酯	Phenolic acids	酚酸类	Phenolic acids	酚酸类	131-11-3	3	160372	163518	162888	139995	135936	129162	277132	276912	302085	189230	161906	167440	C11233	-	-	-	-	-	-	1.16438	0.0010851	0.473168	-1.07957	down	-	-	-	-	-
MWS04584g	272.053	134.058	271.044	C9H9N3O7	[M+H]+	3,5-Dinitro-L-tyrosine	3,5-二硝基-L-酪氨酸	Amino acids and derivatives	氨基酸及其衍生物	Amino acids and derivatives	氨基酸及其衍生物	17360-11-1	3	52242.4	31097	43417.9	115494	111762	102569	27145.4	23089.3	21633	59645.2	70140.9	67894.3	-	-	-	-	-	-	-	1.16431	0.000465424	4.58934	2.19829	up	1.14666	0.00160708	2.60202	1.37963	up
MWS04447	130.086	70.0667	129.079	C6H11NO2	[M+H]+	Homoproline	高脯氨酸	Amino acids and derivatives	氨基酸及其衍生物	Amino acids and derivatives	氨基酸及其衍生物	56879-46-0	3	277302	294930	241407	206704	171505	181930	488915	474464	443210	252110	232090	213064	-	-	-	-	-	-	-	1.15964	0.000118407	0.398224	-1.32835	down	-	-	-	-	-
Smpn009074	503.34	503.34	504.345	C30H48O6	[M-H]-	2,3,19,23-Tetrahydroxyurs-12-en-28-oic acid	2,3,19,23-四羟基熊果-12-烯-28-酸	Terpenoids	萜类	Triterpene	三萜	-	3	81271.8	105020	124468	266589	236542	162108	78773.6	70213.5	75156.7	180843	153574	162256	-	-	-	-	-	-	-	1.12441	0.0410597	2.96791	1.56945	up	1.07019	0.047502	2.14069	1.09807	up
MWSmce190	148.09	74.02	147.089	C6H13NO3	[M+H]+	4-Hydroxy-L-Isoleucine	4-羟基-L-异亮氨酸	Amino acids and derivatives	氨基酸及其衍生物	Amino acids and derivatives	氨基酸及其衍生物	781658-23-9	3	478769	527693	503977	272520	229228	243513	676765	602608	518014	386215	457392	424411	-	-	-	-	-	-	-	1.14499	0.011926	0.414636	-1.27008	down	1.1877	0.000190768	0.493407	-1.01915	down
pmb3099	153.032	125.001	154.04	C4H11O4P	[M-H]-	Diethyl phosphate	磷酸二乙酯	Organic acids	有机酸	Organic acids	有机酸	598-02-7	3	9403.83	7153.44	5662.44	39446.4	34876.4	38219.6	7209.51	5642	1221.7	16965.5	16847	14547.2	C06608	-	-	-	-	-	-	1.055	0.0001987	7.99692	2.99944	up	1.18361	9.33427e-05	5.06498	2.34056	up
MWSHY0092	597.18	289.072	596.174	C27H32O15	[M+H]+	Eriodictyol-7-O-Rutinoside (Eriocitrin)	圣草次苷	Flavonoids	黄酮	Flavanones	二氢黄酮	13463-28-0	3	237331	201209	201265	71015.9	82107.7	132505	446816	837938	446855	151888	215972	180374	C09732	-	1.16253	0.106715	0.369485	-1.43641	down	1.11614	0.0631704	0.16495	-2.5999	down	1.09081	0.00974749	0.446431	-1.16349	down
pme3033	104.07	58.07	103.063	C4H9NO2	[M+H]+	N,N-Dimethylglycine*	N,N-二甲基甘氨酸*	Amino acids and derivatives	氨基酸及其衍生物	Amino acids and derivatives	氨基酸及其衍生物	1118-68-9	3	557810	506528	553176	487958	546512	483267	2.12635e+06	1.98669e+06	2009185	845761	761900	902694	C01026	ko00260,ko01100	1.27444	0.00020348	0.264203	-1.92028	down	1.16777	9.99363e-05	0.247906	-2.01214	down	-	-	-	-	-
Lmjn007168	329.067	271.026	330.074	C17H14O7	[M-H]-	Quercetin-3,3'-dimethyl ether	槲皮素-3,3'-二甲醚	Flavonoids	黄酮	Flavonols	黄酮醇	4382-17-6	3	18808.3	27613.3	24555.2	89631.3	70652.3	86633.8	8642.33	7543.34	10405.9	94099.9	87317.6	88143.2	-	-	1.22281	0.0208371	2.66914	1.41638	up	1.16353	0.00559982	9.28554	3.21499	up	1.17624	0.00396345	3.47885	1.79861	up
HJAP061	743.205	303.053	742.196	C32H38O20	[M+H]+	Quercetin-3-O-(2''-O-arabinosyl)rutinoside	槲皮素-3-O-(2''-O-阿拉伯糖基)芸香糖苷	Flavonoids	黄酮	Flavonols	黄酮醇	-	3	68501.1	48440.3	68433.4	311442	257778	367149	31996	30568.9	28098.8	207145	245469	190052	-	-	1.20603	0.0386052	2.04464	1.03185	up	1.16505	0.0122304	10.3279	3.36848	up	1.18226	0.0126431	5.05123	2.33663	up
pmn001421	337.09	191.06	338.1	C16H18O8	[M-H]-	3-O-p-Coumaroylquinic acid*	3-O-对香豆酰奎宁酸*	Phenolic acids	酚酸类	Phenolic acids	酚酸类	87099-71-6	2	4.5223e+06	4.33266e+06	3.68819e+06	2.92774e+06	2.53222e+06	2.42276e+06	1.0241e+07	9.48368e+06	1.12067e+07	4.87468e+06	4.31255e+06	4.14792e+06	-	-	1.25709	0.00171863	0.405515	-1.30217	down	1.16322	0.00217218	0.254845	-1.97231	down	-	-	-	-	-
pme0278	191.103	128.071	190.095	C7H14N2O4	[M+H]+	2,6-Diaminooimelic acid	2,6-二氨基庚二酸	Organic acids	有机酸	Organic acids	有机酸	583-93-7	3	29429.2	28331.8	21917.8	48007.9	26032.1	50843.6	89148.1	94627.2	89876.8	35904.9	36783.2	41979.2	C00666	ko00300,ko00470,ko01100,ko01110,ko01230	1.26171	4.75959e-05	0.291168	-1.78008	down	1.03787	0.020108	0.456359	-1.13176	down	-	-	-	-	-
Zmgn001448	175.06	115.04	176.069	C7H12O5	[M-H]-	2-Propylmalic Acid*	2-丙基苹果酸*	Organic acids	有机酸	Organic acids	有机酸	-	1	715115	779464	832427	176026	203937	201690	1.18575e+06	1.1915e+06	1.27425e+06	438719	390011	462730	C05994	ko00620	-	-	-	-	-	1.16821	0.000286203	0.159292	-2.65026	down	1.19836	0.00200924	0.249958	-2.00024	down
MW0109103	472.22	166.09	449.239	C20H31N7O5	[M+Na]+	Phe-Gln-Arg	苯丙氨酰-谷氨酰胺-精氨酸	Amino acids and derivatives	氨基酸及其衍生物	Amino acids and derivatives	氨基酸及其衍生物	-	3	1.02685e+06	982306	1.04124e+06	624759	729824	779071	2.09194e+06	2.41601e+06	2.4332e+06	691168	717783	606953	-	-	1.26625	0.00618848	0.439466	-1.18618	down	1.15899	0.00165242	0.307392	-1.70185	down	-	-	-	-	-
Hmtn001302	299.08	137.02	300.084	C13H16O8	[M-H]-	Glucosyloxybenzoic acid	葡萄糖氧基苯甲酸	Phenolic acids	酚酸类	Phenolic acids	酚酸类	-	1	6.39162e+06	6.65658e+06	8.5794e+06	636002	2.8384e+06	2.9665e+06	1.69348e+07	1.84699e+07	1.80556e+07	6.20444e+06	5.25163e+06	6.00486e+06	-	-	1.24962	0.000472887	0.404554	-1.3056	down	1.07225	0.000220796	0.12048	-3.05313	down	-	-	-	-	-
Lmnp002413	595.166	449.11	594.159	C27H30O15	[M+H]+	Luteolin-6-C-glucoside-7-O-rhamnoside	木犀草素-6-C-葡萄糖苷-7-O-鼠李糖苷	Flavonoids	黄酮	Flavones	黄酮	-	3	10777960	4.90882e+06	5.42221e+06	1.7639e+06	2.04769e+06	2.94174e+06	1.51789e+07	1.17979e+07	1.05722e+07	4.17067e+06	4.93752e+06	4.74448e+06	-	-	-	-	-	-	-	1.14397	0.0131856	0.179854	-2.4751	down	1.06446	0.120868	0.319927	-1.64419	down
Happ001851	655.19	331.09	655.187	C29H35O17+	[M]+	Malvidin-3,5-di-O-glucoside (Malvin)	锦葵色素-3,5-O-二-O-葡萄糖苷	Flavonoids	黄酮	Anthocyanidins	花青素	-	3	192138	193491	188851	70352.2	65917.7	40996	831832	653665	844186	121597	202959	164215	C08718	-	1.26713	0.0108576	0.246592	-2.0198	down	1.15794	0.00635309	0.0760902	-3.71615	down	1.15771	0.00402973	0.308568	-1.69634	down
mws4174	222.097	138.055	221.09	C8H15NO6	[M+H]+	N-Acetyl-D-mannosamine	N-乙酰-D-甘露糖胺	Others	其它类	Saccharides	糖类	7772-94-3	3	131029	120173	96576.4	53179	60720.2	33530.1	98227	84885.2	117416	100550	85853.9	99697.5	C00645	ko00520,ko01100,ko01250	-	-	-	-	-	1.02414	0.0155361	0.490567	-1.02748	down	1.09399	0.00775989	0.423917	-1.23815	down
MWS1983	343.125	89.0254	344.132	C12H24O11	[M-H]-	Maltitol	麦芽糖醇	Others	其它类	Saccharides	糖类	585-88-6	3	64847.7	61036	72271.7	216721	209955	234875	71905.1	54026.1	57319.7	77878.7	84108.7	92518.7	-	-	-	-	-	-	-	1.15805	0.000117932	3.61008	1.85203	up	1.19764	0.000527557	3.33854	1.73922	up
MWSslk132	285.21	223.21	286.214	C16H30O4	[M-H]-	Hexadecanedioic acid	十六烷基二酸	Lipids	脂质	Free fatty acids	游离脂肪酸	505-54-4	2	27508.9	23045.5	25193.5	101709	95839.9	99692.1	40154.1	36415.2	32970.8	56252.7	48455.4	48632.5	C19615	ko00073,ko01100	-	-	-	-	-	1.16192	2.68221e-05	2.71353	1.44017	up	1.19979	8.90265e-06	3.92408	1.97235	up
Lmhp009590	508.34	184.073	507.332	C25H50NO7P	[M+H]+	LysoPC 17:1	溶血磷脂酰胆碱 17:1	Lipids	脂质	LPC	溶血磷脂酰胆碱	-	3	20019.9	16897.8	20958.5	19696.6	13913.4	13098.6	33285	40185	54264.9	17985.2	19796	16631.2	-	-	1.18329	0.0586269	0.453096	-1.14211	down	1.09348	0.037433	0.365668	-1.45139	down	-	-	-	-	-
pmb0484	104.107	60.0808	104.107	C5H14NO+	[M]+	Choline	胆碱	Alkaloids	生物碱	Alkaloids	生物碱	62-49-7	3	4.00761e+06	2.96306e+06	3.45714e+06	3.32446e+06	3.67775e+06	3.19026e+06	1.25888e+07	1.46116e+07	1.48991e+07	5.06297e+06	5.57515e+06	6.03704e+06	C00114	ko00260,ko00564,ko01100,ko02010	1.26311	0.00159096	0.247694	-2.01337	down	1.16478	0.00350784	0.242104	-2.0463	down	-	-	-	-	-
Zmyn000108	209.031	85.0294	210.038	C6H10O8	[M-H]-	D-Saccharic acid*	D-蔗糖酸*	Others	其它类	Saccharides	糖类	87-73-0	3	1.663e+06	1.61551e+06	1.66966e+06	713388	799479	769658	951854	936119	1.03886e+06	746040	864286	878966	C00818	ko00053,ko01100	-	-	-	-	-	-	-	-	-	-	1.19864	2.57295e-05	0.461287	-1.11626	down
pmp000106	313.11	298.08	312.1	C18H16O5	[M+H]+	5,7,4'-Trimethoxyflavone	5,7,4'-三甲氧基黄酮	Flavonoids	黄酮	Flavones	黄酮	5631-70-9	3	34044.5	45269.4	44490.4	1.02787e+06	1.06126e+06	1.09994e+06	32152.2	37971.1	50589.1	296665	332052	279398	-	-	-	-	-	-	-	1.16632	0.000187097	26.4188	4.72349	up	1.20151	0.000290412	25.759	4.687	up
MW0156001	345.17	107.05	344.17	C14H24N4O6	[M+H]+	Pro-Thr-Gln	脯氨酰-苏氨酰-谷氨酰胺	Amino acids and derivatives	氨基酸及其衍生物	Amino acids and derivatives	氨基酸及其衍生物	-	3	610218	403171	468126	2.40814e+06	1.71071e+06	1.19655e+06	462772	364228	616474	734109	669482	614894	-	-	-	-	-	-	-	1.08897	0.0611327	3.68236	1.88063	up	1.12672	0.0638816	3.58781	1.8431	up
mws0005	161.107	144.081	160.1	C10H12N2	[M+H]+	Tryptamine	色胺	Alkaloids	生物碱	Plumerane	吲哚类生物碱	61-54-1	3	3079.08	5724.29	5837.94	12505	9992.31	15138.6	6599.49	8462.08	5069.19	20512.9	17163.4	18996.6	C00398	ko00380,ko00901,ko01100,ko01110	-	-	-	-	-	-	-	-	-	-	1.07693	0.0177187	2.57053	1.36207	up
MWS1882	132.03	88.0403	133.037	C4H7NO4	[M-H]-	Iminodiacetic acid	亚氨基二乙酸	Organic acids	有机酸	Organic acids	有机酸	142-73-4	3	150130	141575	163641	131853	119179	102619	456774	447260	504408	157116	163665	185753	C19911	-	1.27017	0.00117053	0.323298	-1.62906	down	1.16211	0.000488843	0.251094	-1.9937	down	-	-	-	-	-
pmn001399	405.12	243.07	406.126	C20H22O9	[M-H]-	2,4,6,4'-Tetrahydroxy-stilbene-2-O-glucoside	2,4,6,4'-四羟基-二苯乙烯-2-O-葡萄糖苷	Others	其它类	Stilbene	茋类	-	3	1.08748e+06	1.09133e+06	963770	2.36841e+06	2.07067e+06	2.90742e+06	884461	991590	811141	1.34483e+06	1.22656e+06	1.46659e+06	-	-	-	-	-	-	-	1.14062	0.0201494	2.73389	1.45096	up	1.16627	0.0263702	2.33773	1.22511	up
MW0139490	505.1	287.05	506.106	C23H22O13	[M-H]-	Quercetin-3-O-(6''-Acetyl)Glucoside	槲皮素-3-O-(6''-乙酰基）葡萄糖苷	Flavonoids	黄酮	Flavonols	黄酮醇	54542-51-7	3	1.11077e+06	1.23497e+06	1.16219e+06	27154.1	15626.6	26035.2	475969	618332	536816	881340	635254	376139	-	-	1.24848	0.000369498	2.15062	1.10475	up	1.16162	0.00589904	0.0421894	-4.56697	down	1.19861	0.00088736	0.0196173	-5.67173	down
MW0146315	631.28	510.22	630.276	C28H38N8O9	[M+H]+	Asp-Val-Asn-His-Phe	Asp-Val-Asn-His-Phe	Amino acids and derivatives	氨基酸及其衍生物	Amino acids and derivatives	氨基酸及其衍生物	-	3	376827	411143	428374	1.00435e+06	921846	789281	218724	206016	216697	1.08551e+06	1.05084e+06	913805	-	-	-	-	-	-	-	1.16413	0.00791903	4.23343	2.08183	up	1.1803	0.0117464	2.23249	1.15866	up
Wbtn006053	451.1	341.07	452.111	C24H20O9	[M-H]-	9-hydroxy-2-(2-hydroxy-3-methoxyphenyl)-3-(hydroxymethyl)-12-methoxy-2,3-dihydro-1,4,5-trioxatetraphen-10-one	9-羟基-2-(2-羟基-3-甲氧基苯基)-3-(羟甲基)-12-甲氧基-2,3-二氢-1,4,5-三唑四嗪-10-酮	Others	其它类	Ketone compounds	酮类化合物	-	1	74652.6	76240	129201	552873	551326	398815	44099.4	74314.5	74316.3	722600	670866	603831	-	-	-	-	-	-	-	1.1479	0.0110783	7.79854	2.9632	up	1.16875	0.00904259	5.36611	2.42388	up
MW0114048	481.13	319.1	482.142	C22H26O12	[M-H]-	Catalposide	梓苷	Terpenoids	萜类	Monoterpenoids	倍萜	6736-85-2	3	1.12492e+07	1.55533e+07	1.89764e+07	6.18255e+06	5.97023e+06	5.88185e+06	1.53348e+07	1.6071e+07	1.44992e+07	8.70585e+06	1.03403e+07	1.00242e+07	-	-	-	-	-	-	-	1.16719	0.00172658	0.392869	-1.34788	down	1.14052	0.0535489	0.393951	-1.34391	down
pmn001640	449.07	316	450.08	C20H18O12	[M-H]-	Myricetin-3-O-arabinoside*	杨梅素-3-O-阿拉伯糖苷*	Flavonoids	黄酮	Flavonols	黄酮醇	132679-85-7	3	514409	822075	492563	333708	405989	466106	699161	1.29345e+06	993930	1.25185e+06	1.04931e+06	1.1262e+06	-	-	-	-	-	-	-	1.06354	0.0679929	0.403746	-1.30848	down	-	-	-	-	-
MW0150507	409.18	331.09	408.18	C22H24N4O4	[M+H]+	Gly-Trp-Phe	甘氨酸-色氨酸-苯丙氨酸	Amino acids and derivatives	氨基酸及其衍生物	Amino acids and derivatives	氨基酸及其衍生物	-	3	122505	121569	116546	287505	189554	218032	77764.9	28218.8	70005	154160	155449	132008	-	-	-	-	-	-	-	1.05681	0.0129855	3.94963	1.98172	up	-	-	-	-	-
Wahp006113	507.15	345.1	506.142	C24H26O12	[M+H]+	Rhamnazine-4'-O-β-D-glucoside	鼠李秦素-4'-O-β-D-葡萄糖苷	Flavonoids	黄酮	Flavones	黄酮	-	3	120364	131441	149098	604312	530059	616849	129391	163995	160986	249176	269310	297681	-	-	-	-	-	-	-	1.16004	0.00127773	3.85416	1.94642	up	1.1968	0.0018075	4.36819	2.12704	up
Sacn002893	403.12	223.06	404.132	C17H24O11	[M-H]-	10-acetylmonomelittoside	10-羟基单密力特苷	Phenolic acids	酚酸类	Phenolic acids	酚酸类	-	1	1.33076e+06	1.22627e+06	1.4283e+06	969356	1.11033e+06	1.05567e+06	323374	275270	262915	820984	887671	982091	-	-	1.26995	0.00147939	4.62573	2.20968	up	1.16247	0.00070417	3.63917	1.86361	up	-	-	-	-	-
Lmjp003655	463.12	301.08	462.116	C22H22O11	[M+H]+	6-C-MethylKaempferol-3-glucoside*	6-甲基山柰酚-3-O-葡萄糖苷*	Flavonoids	黄酮	Flavones	黄酮	-	2	5.35689e+06	6.5164e+06	5.92797e+06	1.41579e+07	1.05565e+07	1.48825e+07	3.34859e+06	2.99205e+06	5.69406e+06	1.16148e+07	1.00516e+07	9.89241e+06	-	-	-	-	-	-	-	1.09775	0.00725205	3.29023	1.71819	up	1.15067	0.0264428	2.22439	1.15341	up
Lmtn000940	345.08	139.04	346.09	C14H18O10	[M-H]-	1-O-(3,4-Dihydroxy-5-methoxy-benzoyl)-glucoside	1-O-(3,4-二羟基-5-甲氧基-苯甲酰)-葡萄糖苷	Phenolic acids	酚酸类	Phenolic acids	酚酸类	-	1	4.29701e+06	4.39537e+06	3.72159e+06	4.73352e+06	3.5383e+06	3.50764e+06	469118	575393	492552	6.87674e+06	7.71755e+06	8.25439e+06	-	-	1.2726	0.00278769	8.07642	3.01372	up	1.16257	0.0132584	7.66362	2.93803	up	-	-	-	-	-
mws1336	138.055	120.044	137.048	C7H7NO2	[M+H]+	4-Aminobenzoic acid	4-氨基苯甲酸	Phenolic acids	酚酸类	Phenolic acids	酚酸类	150-13-0	3	110943	176592	172651	74866.9	55687.7	70806.7	291339	273488	302915	92937.4	107800	110562	C00568	ko00790,ko01100,ko01240	-	-	-	-	-	1.16033	7.26447e-05	0.232052	-2.10748	down	1.104	0.0472372	0.437565	-1.19243	down
pme2836	178.086	160.076	177.079	C10H11NO2	[M+H]+	5-Hydroxytryptophol	5-羟基吲哚-3-乙醇	Alkaloids	生物碱	Plumerane	吲哚类生物碱	154-02-9	3	54662.2	98387.2	91403.1	151432	110671	194888	49685.9	17505	36367.6	101278	113660	95116.8	-	-	1.00349	0.053297	2.36052	1.23911	up	1.06597	0.0277776	4.41288	2.14172	up	-	-	-	-	-
Qmdp090606	370.2	132.1	370.201	C22H28NO4+	[M]+	N-Methyltetrahydropalmatine	N-甲基四氢巴马亭	Alkaloids	生物碱	Alkaloids	生物碱	-	1	357065	288476	272617	460349	390349	525430	163290	179131	215659	333422	342096	393889	-	-	-	-	-	-	-	1.13174	0.0111064	2.46583	1.30207	up	-	-	-	-	-
Lmhp009129	482.324	184.073	481.317	C23H48NO7P	[M+H]+	LysoPC 15:0(2n isomer)	溶血磷脂酰胆碱 15:0(2n异构)	Lipids	脂质	LPC	溶血磷脂酰胆碱	-	3	19619.5	18383.6	19358.6	9891.74	8809.24	10588.3	36451.5	42606.3	36763.2	15164.8	18186.7	17263.6	-	-	1.26162	0.00857586	0.495262	-1.01374	down	1.16341	0.00303361	0.252884	-1.98345	down	-	-	-	-	-
mws1033	303.09	153.02	302.079	C16H14O6	[M+H]+	Homoeriodictyol	高圣草酚	Flavonoids	黄酮	Flavanones	二氢黄酮	446-71-9	3	56205.5	106165	65938.2	454291	23048.9	22283.3	15375.8	14429.4	39007.1	352749	415978	359031	C09756	ko00941	1.10146	0.0536048	3.31786	1.73025	up	-	-	-	-	-	-	-	-	-	-
pmb1754	184.073	125.001	184.073	C5H15NO4P+	[M]+	O-Phosphocholine	O-磷酸胆碱	Alkaloids	生物碱	Alkaloids	生物碱	107-73-3	3	652235	753643	644616	402358	445005	422310	2.71396e+06	3.2717e+06	2.51069e+06	893560	899340	1.04845e+06	C00588	ko00564,ko01100	1.26563	0.00970117	0.241338	-2.05087	down	1.16558	0.00865033	0.149437	-2.74239	down	-	-	-	-	-
Zmpn008194	471.348	471.348	472.355	C30H48O4	[M-H]-	2,3-Dihydroxyurs-12-en-28-oic acid (Corosolic acid)*	2,3-二羟基熊果-12-烯-28-酸 (科罗索酸)*	Terpenoids	萜类	Triterpene	三萜	4547-24-4	3	34825.9	44874.6	48176.9	44918.4	56899.7	59888.2	73385.3	105949	102221	78464.7	83579.9	69431.7	-	-	1.18979	0.0258066	0.454181	-1.13866	down	-	-	-	-	-	-	-	-	-	-
MWSslk254	595.166	287.06	594.159	C27H30O15	[M+H]+	Kaempferol-3-O-glucorhamnoside*	山柰酚-3-O-葡萄糖鼠李糖苷*	Flavonoids	黄酮	Flavonols	黄酮醇	40437-72-7	1	8.66688e+06	8.06525e+06	7.48245e+06	3.26493e+06	2.64317e+06	6022220	2.05544e+07	1.83198e+07	1.63901e+07	8.17379e+06	4.16964e+06	5.99841e+06	-	-	1.2541	0.0090151	0.43816	-1.19047	down	1.11413	0.000896451	0.215878	-2.21171	down	1.00914	0.047329	0.492692	-1.02124	down
MW0148063	332.17	152.07	331.157	C14H25N3O4S1	[M+H]+	Cys-Pro-Ile	半胱氨酸-脯氨酸-异亮氨酸	Amino acids and derivatives	氨基酸及其衍生物	Amino acids and derivatives	氨基酸及其衍生物	-	3	4.28235e+06	4.8172e+06	3.39074e+06	2.44753e+07	2.11577e+07	2.65325e+07	6.84005e+06	7.6975e+06	7.97502e+06	7.61314e+06	9.1729e+06	8.66203e+06	-	-	-	-	-	-	-	1.15904	0.00673487	3.20557	1.68058	up	1.19195	0.00393482	5.77773	2.5305	up
MW0139629	285.08	165.02	286.084	C16H14O5	[M-H]-	Sakuranetin	5,4'-二羟基-7-甲氧基黄酮 (樱花素)	Flavonoids	黄酮	Flavanones	二氢黄酮	2957-21-3	3	96517.8	154887	294985	2.10351e+06	1.626e+06	1.6634e+06	169969	170571	210502	2.59825e+06	2.1627e+06	2.3142e+06	C09833	ko00941,ko01110	-	-	-	-	-	1.16488	0.00851435	9.78675	3.29083	up	1.15906	0.00411608	9.87007	3.30306	up
Lhhp120823	193.08	105.07	192.079	C11H12O3	[M+H]+	Eugenyl formate	甲酸丁子香酚酯	Others	其它类	Others	其它	-	2	706756	508086	391836	1.1035e+06	1.19456e+06	1.20275e+06	655005	327984	334016	571326	583378	675909	-	-	-	-	-	-	-	1.06914	0.0152743	2.65816	1.41043	up	1.10624	0.0130834	2.17891	1.12361	up
pmn001418	451.1	341.1	452.111	C24H20O9	[M-H]-	Cinchonain Id	金鸡纳素 Id	Flavonoids	黄酮	Flavanols	黄烷醇类	85022-67-9	1	721877	862028	988762	1.69851e+07	1.99128e+07	1.91137e+07	436444	443062	392915	1.1874e+07	9.33682e+06	8.96669e+06	-	-	1.22775	0.0262339	2.02187	1.01569	up	1.16953	0.00227879	44.0197	5.46008	up	1.20087	0.002245	21.7718	4.44439	up
MW0155368	409.18	247.1	408.18	C22H24N4O4	[M+H]+	Phe-Trp-Gly	苯丙氨酰-色氨酸-甘氨酸	Amino acids and derivatives	氨基酸及其衍生物	Amino acids and derivatives	氨基酸及其衍生物	-	3	203288	93293.2	130109	427852	407993	435885	118674	98561.3	110357	218085	244633	263854	-	-	-	-	-	-	-	1.16595	1.70199e-05	3.88205	1.95682	up	1.11878	0.00937094	2.98045	1.57553	up
pme1777	611.161	287.055	611.161	C27H31O16+	[M]+	Cyanidin-3,5-O-diglucoside (Cyanin)	矢车菊素-3,5-二-O-葡萄糖苷	Flavonoids	黄酮	Anthocyanidins	花青素	2611-67-8	1	115392	349228	177465	709953	668492	741010	2.91525e+06	3.3824e+06	1.25424e+06	1.3325e+07	2.28908e+07	9.19604e+06	C08639	ko00942	1.20147	0.0687735	0.0850232	-3.556	down	1.03691	0.106971	0.280653	-1.83314	down	1.07709	0.0136607	3.30089	1.72286	up
Hmlp003129	359.149	137.063	358.142	C20H22O6	[M+H]+	Matairesinol	罗汉松树脂醇	Lignans and Coumarins	木脂素和香豆素	Lignans	木脂素	580-72-3	3	51195.3	43971.1	42251.7	141269	159774	151055	26876.1	33935.2	17469.5	82300	78766	94220.7	C10682	ko00999,ko01100,ko01110	-	-	-	-	-	1.14254	7.02148e-05	5.77532	2.5299	up	1.19566	0.000422849	3.28994	1.71806	up
Zmpn003044	161.03	133.03	162.032	C9H6O3	[M-H]-	7-Hydroxycoumarin;Umbelliferone	7-羟基香豆素;伞形酮	Lignans and Coumarins	木脂素和香豆素	Coumarins	香豆素	93-35-6	2	664066	647444	654402	71232.8	70596.2	76424.6	204382	243519	204893	262879	265485	256834	C09315	ko00999,ko01110	1.26911	0.000227346	3.01153	1.5905	up	1.16235	0.00700267	0.334337	-1.58062	down	1.20321	7.93586e-06	0.111019	-3.17112	down
mws0520	224.092	136.076	223.084	C11H13NO4	[M+H]+	N-Acetyl-L-tyrosine	N-乙酰-L-酪氨酸	Amino acids and derivatives	氨基酸及其衍生物	Amino acids and derivatives	氨基酸及其衍生物	537-55-3	3	43230.2	66475	62031.3	94613	83847	119744	60005	34697.8	29948.9	34184.6	40800.7	40322.9	-	-	-	-	-	-	-	1.03819	0.0155051	2.3923	1.2584	up	-	-	-	-	-
pmn001691	327.22	291.2	328.225	C18H32O5	[M-H]-	9,12,13-Trihydroxy-10,15-octadecadienoic acid	9,12,13-三羟基-10,15-十八碳二烯酸	Lipids	脂质	Free fatty acids	游离脂肪酸	-	2	11509.3	15197	12828.2	9	9	9	13680.9	23352.7	18061.8	9669.73	7974.94	8792.03	-	-	-	-	-	-	-	1.16916	0.0224256	0.000490059	-10.9948	down	1.20323	0.00664406	0.000682948	-10.5159	down
MWSmce499	685.271	523.218	686.279	C32H46O16	[M-H]-	Secoisolariciresinol diglucoside	开环异落叶松树脂酚二葡萄糖苷	Lignans and Coumarins	木脂素和香豆素	Lignans	木脂素	158932-33-3	3	294895	214396	213547	1.02873e+06	1.07908e+06	812135	51574.9	34661.7	52817.4	377731	241644	334008	-	-	1.2496	0.0152867	5.19826	2.37803	up	1.16354	0.00747583	20.9986	4.39222	up	1.18079	0.00729976	4.03954	2.01419	up
mws3109	168.065	123.044	167.058	C8H9NO3	[M+H]+	4-Hydroxy-L-phenylglycine	4-羟基-L-苯甘氨酸	Amino acids and derivatives	氨基酸及其衍生物	Amino acids and derivatives	氨基酸及其衍生物	32462-30-9	3	77155	56140.4	39201.6	78300	74776.8	58309.2	30551.4	35734.5	39386	47734.1	42109	51105.6	-	-	-	-	-	-	-	1.10755	0.0176198	2.0004	1.00029	up	-	-	-	-	-
MWSslk146	595.167	433.122	594.159	C27H30O15	[M+H]+	4'-O-Glucosylvitexin	牡荆素葡萄糖苷	Flavonoids	黄酮	Flavones	黄酮	38950-94-6	3	165111	147497	126273	100817	55712.8	97505	143931	234995	195632	86550.8	93758.2	104890	-	-	-	-	-	-	-	1.01322	0.0359574	0.44214	-1.17743	down	-	-	-	-	-
mws0267	105.019	105.019	106.027	C3H6O4	[M-H]-	DL-Glyceric Acid	DL-甘油酸	Organic acids	有机酸	Organic acids	有机酸	473-81-4	3	1.46994e+06	1.32759e+06	1.27632e+06	543089	616054	577908	1.58075e+06	1.42789e+06	1.85306e+06	876324	1.06573e+06	988685	C00258	ko00030,ko00260,ko00561,ko00630,ko01100,ko01110,ko01200	-	-	-	-	-	1.15469	0.0121271	0.357293	-1.48482	down	1.1934	0.00240824	0.42639	-1.22975	down
Zmzn000079	199.002	78.9585	200.009	C4H9O7P	[M-H]-	D-Erythrose-4-phosphate	D-赤藓糖-4-磷酸	Others	其它类	Saccharides	糖类	585-18-2	3	42367.9	49843.3	54376.9	199797	123063	201790	139597	132384	159616	94543.5	77628.7	86434.5	C00279	ko00030,ko00400,ko00710,ko00750,ko01100,ko01110,ko01200,ko01230,ko01240	1.2583	0.00267702	0.339641	-1.55792	down	-	-	-	-	-	1.15733	0.0376891	3.57908	1.83959	up
MW0109089	350.22	135.12	349.2	C18H27N3O4	[M+H]+	Phe-Ala-Leu	Phe-Ala-Leu	Amino acids and derivatives	氨基酸及其衍生物	Amino acids and derivatives	氨基酸及其衍生物	-	3	2.1261e+06	2.31462e+06	1.90516e+06	2.62018e+06	2.40558e+06	3217170	352873	411012	474109	1.68621e+06	2.04708e+06	1.82461e+06	-	-	1.26679	0.00266704	5.12593	2.35781	up	1.16073	0.00950213	6.6583	2.73515	up	-	-	-	-	-
Lmcp002302	312.13	180.088	311.123	C12H17N5O5	[M+H]+	N6-(2-Hydroxyethyl)adenosine*	N6-(2-羟乙基)腺苷*	Nucleotides and derivatives	核苷酸及其衍生物	Nucleotides and derivatives	核苷酸及其衍生物	4338-48-1	3	112713	110941	105341	236307	169045	193656	204314	226774	261010	156070	149215	179520	-	-	1.25138	0.0166508	0.475357	-1.07292	down	-	-	-	-	-	-	-	-	-	-
Zmxp005324	361.16	189.09	360.157	C20H24O6	[M+H]+	Dihydrodehydrodiconiferyl alcohol	二氢脱氢双松柏醇	Lignans and Coumarins	木脂素和香豆素	Lignans	木脂素	126253-41-6	2	342620	326705	280782	143328	119950	178754	33721.9	37353.1	50840.6	188961	153034	174435	-	-	1.26553	0.00260356	7.79316	2.96221	up	1.13208	0.0177823	3.62572	1.85827	up	1.14125	0.00261938	0.465244	-1.10394	down
Lafp002342	243.09	140.05	242.078	C11H14O6	[M+H]+	2,3-Dihydroxy-1-(4-hydroxy-3,5-dimethoxyphenyl)propan-1-one	2,3-二羟基-1-(4-羟基-3,5-二甲氧基苯基)丙-1-酮	Phenolic acids	酚酸类	Phenolic acids	酚酸类	33900-74-2	1	897321	720331	802780	606521	542427	690564	105073	140780	129734	462466	499996	561562	-	-	1.26786	0.00421041	6.44439	2.68804	up	1.15886	0.00533777	4.8977	2.2921	up	-	-	-	-	-
MWSslk237	463.13	301.09	462.116	C22H22O11	[M+H]+	Hispidulin-7-O-glucoside(Homoplantaginin)*	高车前素-7-O-葡萄糖苷; 高车前苷*	Flavonoids	黄酮	Flavones	黄酮	17680-84-1	2	5.02174e+06	6.60559e+06	5.20209e+06	1.5441e+07	1.4534e+07	1.22207e+07	4.0411e+06	3.27242e+06	4.09008e+06	1.08741e+07	1.04062e+07	8.9682e+06	C17762	-	-	-	-	-	-	1.15644	0.00561296	3.70021	1.88761	up	1.17023	0.00427982	2.50726	1.32611	up
mws1094	287.056	259.065	288.063	C15H12O6	[M-H]-	Aromadendrin (Dihydrokaempferol)	香橙素 (二氢山柰酚)	Flavonoids	黄酮	Flavanonols	二氢黄酮醇	480-20-6	3	8311.9	7923.14	7543.8	8246.28	4802.65	11298.7	16399.6	23452.7	12508.5	12944.2	11901	14470.5	C00974	ko00941,ko01100,ko01110	1.14855	0.0961775	0.454135	-1.13881	down	-	-	-	-	-	-	-	-	-	-
MWS04455	132.065	86.0607	131.058	C5H9NO3	[M+H]+	Cis-L-3-hydroxyproline*	顺式-L-3-羟基脯氨酸*	Amino acids and derivatives	氨基酸及其衍生物	Amino acids and derivatives	氨基酸及其衍生物	567-35-1	3	1.19681e+07	1.43819e+07	1.3488e+07	7.14411e+06	6.92391e+06	7.01749e+06	2.23439e+07	2.12033e+07	2.45752e+07	1.18019e+07	1.34782e+07	1.11475e+07	-	-	-	-	-	-	-	1.16682	0.003844	0.309524	-1.69188	down	-	-	-	-	-
MWSmce461	102.055	56.0497	101.048	C4H7NO2	[M+H]+	L-Azetidine-2-carboxylic acid*	L-吖啶-2-羧酸*	Alkaloids	生物碱	Alkaloids	生物碱	2133-34-8	3	543629	588340	629107	340597	314781	357762	845420	723795	798358	518663	538780	444570	-	-	-	-	-	-	-	1.1591	0.00286956	0.427924	-1.22458	down	-	-	-	-	-
MWS20194	149.06	103.057	148.052	C9H8O2	[M+H]+	Cinnamic acid	肉桂酸	Phenolic acids	酚酸类	Phenolic acids	酚酸类	140-10-3	3	53693.9	61000.4	59772.6	40044.6	23430.4	14505.9	92583.4	87018.1	97522	47923.7	39379.2	45512	C00423	ko00130,ko00360,ko00940,ko00996,ko00999,ko01100,ko01110	-	-	-	-	-	1.07247	0.00595093	0.281394	-1.82934	down	1.00123	0.0406054	0.446967	-1.16176	down
Cmsn002480	523.218	475.196	524.226	C26H36O11	[M-H]-	Secoisolariciresinol-9'-O-glucoside	开环异落叶松脂素-9'-O-葡萄糖苷	Lignans and Coumarins	木脂素和香豆素	Lignans	木脂素	63320-67-2	3	961563	1.01871e+06	1.03813e+06	512058	466943	501791	81440.1	34920.7	131403	612456	689422	557903	-	-	1.22502	1.88068e-05	12.1826	3.60675	up	1.08497	0.00108581	5.97663	2.57933	up	1.19736	0.000184633	0.490587	-1.02742	down
mws0856	463.09	301.04	464.096	C21H20O12	[M-H]-	Quercetin-4'-O-glucoside (Spiraeoside)*	槲皮素-4'-O-葡萄糖苷 (绣线菊苷)*	Flavonoids	黄酮	Flavonols	黄酮醇	20229-56-5	1	3.61418e+06	4.27408e+06	4.86473e+06	7.54988e+06	6.60488e+06	6.83621e+06	1.84144e+06	2.29056e+06	1.00115e+06	1.50004e+07	1.25511e+07	1.50101e+07	-	-	1.11903	0.00832836	2.48444	1.31292	up	1.10689	0.000540225	4.08929	2.03185	up	-	-	-	-	-
MW0149639	535.22	123.05	536.223	C23H32N6O9	[M-H]-	Gln-Asn-Phe-Glu	谷酰氨-天门冬酰氨-苯丙氨酸-谷氨酸	Amino acids and derivatives	氨基酸及其衍生物	Amino acids and derivatives	氨基酸及其衍生物	-	3	169764	189227	288178	1.06481e+06	1.63979e+06	1.7194e+06	205062	103314	177620	566348	508410	464056	-	-	-	-	-	-	-	1.13979	0.0218688	9.10295	3.18633	up	1.17274	0.0229423	6.83593	2.77314	up
Lmhp011549	550.387	184.073	549.379	C28H56NO7P	[M+H]+	LysoPC 20:1	溶血磷脂酰胆碱 20:1	Lipids	脂质	LPC	溶血磷脂酰胆碱	-	3	35850.5	67724.2	58329	6683.94	7000.35	9596.81	55292.4	66921.7	65853.1	27604.3	33630.2	31939.1	-	-	-	-	-	-	-	1.16133	0.00295335	0.123791	-3.01402	down	1.1723	0.0383034	0.143796	-2.79791	down
Yalp000545	130.09	84.08	129.079	C6H11NO2	[M+H]+	N-Methyl-L-proline	N-Methyl-L-proline	Amino acids and derivatives	氨基酸及其衍生物	Amino acids and derivatives	氨基酸及其衍生物	475-11-6	3	5.90961e+06	6.51389e+06	6.00742e+06	3.16155e+06	3.16062e+06	2.902e+06	1.76756e+07	1.98478e+07	1.84769e+07	6.57057e+06	8.02525e+06	7.18368e+06	C22223	-	1.27222	0.00127866	0.329122	-1.60331	down	1.16873	0.00139323	0.164717	-2.60194	down	-	-	-	-	-
pme2117	426.022	158.925	427.029	C10H15N5O10P2	[M-H]-	Adenosine 5'-diphosphate	腺苷-5'-二磷酸	Nucleotides and derivatives	核苷酸及其衍生物	Nucleotides and derivatives	核苷酸及其衍生物	58-64-0	3	507457	506148	492523	446581	439171	449545	901791	902315	883562	365480	420540	446429	C00008	ko00190,ko00195,ko00230,ko00908,ko01100,ko01110,ko01232,ko01240	-	-	-	-	-	1.16968	9.51822e-06	0.496823	-1.00919	down	-	-	-	-	-
pmb3072	481.14	319.3	482.142	C22H26O12	[M-H]-	3-O-p-Coumaroylshikimic acid-O-glucoside	3-O-对香豆酰莽草酸-O-葡萄糖苷	Phenolic acids	酚酸类	Phenolic acids	酚酸类	-	3	73437.2	15005	56891	279746	344262	235694	47847.4	28780.1	45280.4	222409	192570	235160	-	-	-	-	-	-	-	1.14774	0.0136017	7.05207	2.81805	up	1.07062	0.00626267	5.91539	2.56447	up
pmb3012	461.11	299.06	462.116	C22H22O11	[M-H]-	Chrysoeriol-7-O-glucoside	金圣草黄素-7-O-葡萄糖苷	Flavonoids	黄酮	Flavones	黄酮	19993-32-9	2	309577	287463	302722	576525	280956	324793	144874	144594	94509.5	513770	609058	513728	-	-	1.21139	0.00429978	2.34326	1.22852	up	1.05558	0.0973403	3.07901	1.62247	up	-	-	-	-	-
Cmbn007148	429.12	429.121	430.126	C22H22O9	[M-H]-	1-O-Feruloyl-3-O-caffeoylglycerol	1-O-阿魏酰基-3-O-咖啡酰甘油	Phenolic acids	酚酸类	Phenolic acids	酚酸类	-	3	172925	135181	186095	346088	378446	426673	82212.6	89034	87059.6	278258	237271	288912	-	-	-	-	-	-	-	1.16573	0.00583633	4.45675	2.15599	up	1.16232	0.00261032	2.32943	1.21998	up
MW0144571	433.15	271.1	434.165	C16H26N4O10	[M-H]-	Ala-Glu-Ser-Glu	Ala-Glu-Ser-Glu	Amino acids and derivatives	氨基酸及其衍生物	Amino acids and derivatives	氨基酸及其衍生物	-	3	1.11584e+07	1.25328e+07	11284119	5.20254e+06	6.05717e+06	4.86392e+06	2.22248e+07	1.91547e+07	1.95005e+07	9.35386e+06	7.62459e+06	8.54474e+06	-	-	-	-	-	-	-	1.16182	0.00171328	0.264843	-1.91679	down	1.18176	0.000464834	0.460999	-1.11716	down
Lmyn003256	633.073	301	634.081	C27H22O18	[M-H]-	Isocorilagin	异鞣云实素	Tannins	鞣质	Tannin	鞣质	-	3	44576.4	56431	48888.8	94220.9	106026	83212.1	102498	100028	111723	74333.6	61022.2	71794.4	-	-	1.25	0.000385488	0.476999	-1.06794	down	-	-	-	-	-	-	-	-	-	-
Lmhp009384	679.39	263.24	678.383	C33H58O14	[M+H]+	1-Linoleoylglycerol-2,3-di-O-glucoside	1-亚油酰甘油酯-2,3-二-O-葡萄糖苷	Lipids	脂质	Glycerol ester	甘油酯	-	2	630658	651810	563196	127255	105012	115679	604856	446764	519592	420754	345722	408385	-	-	-	-	-	-	-	1.15922	0.0111259	0.22145	-2.17494	down	1.19921	0.00181053	0.18852	-2.40721	down
HJN087	433.12	271.06	434.121	C21H22O10	[M-H]-	Naringenin-4'-O-glucoside*	柚皮素-4'-O-葡萄糖苷*	Flavonoids	黄酮	Flavanones	二氢黄酮	-	2	9.90222e+06	1.02077e+07	1.26253e+07	5.60278e+06	6.22065e+06	4.49004e+06	1.85189e+07	1.88827e+07	1.96484e+07	8.89747e+06	7.38642e+06	7.57038e+06	-	-	-	-	-	-	-	1.15638	7.25278e-05	0.285951	-1.80616	down	1.13532	0.00978803	0.498347	-1.00478	down
pmf0138	179.056	59.0139	180.063	C6H12O6	[M-H]-	D-Mannose*	甘露糖*	Others	其它类	Saccharides	糖类	3458-28-4	1	1.6301e+06	1.43632e+06	1.58744e+06	2.88469e+06	2.51071e+06	2.91607e+06	4.85426e+06	4.13502e+06	4.50241e+06	2.96849e+06	3.11281e+06	3.60773e+06	C00159	ko00051,ko00052,ko00520,ko01100,ko01250,ko02010	1.26825	0.00288657	0.344942	-1.53557	down	-	-	-	-	-	-	-	-	-	-
Lajp005753	493.13	331.08	492.127	C23H24O12	[M+H]+	5,3'-dihydroxy-6,7,4'-trimethoxyflavone-8-O-β-D-glucoside	5,3'-二羟基-6,7,4'-三甲氧基黄酮-8-O-β-D-葡萄糖苷	Flavonoids	黄酮	Flavones	黄酮	-	3	281205	143991	254930	249147	291729	247656	818746	966662	1.26412e+06	605055	739961	647292	-	-	1.21576	0.0186309	0.223027	-2.16471	down	1.14621	0.0276629	0.258575	-1.95134	down	-	-	-	-	-
Lhpp101822	467.15	165.05	466.147	C22H26O11	[M+H]+	Veronicoside	婆婆纳尼可苷	Terpenoids	萜类	Monoterpenoids	倍萜	50981-09-4	3	30055.3	28854.6	37452.8	17828.5	31881.4	23087.5	98623.5	87056.8	72016.5	30585.6	35211.8	28863	-	-	1.23915	0.012491	0.373939	-1.41913	down	1.12147	0.00553083	0.282492	-1.82372	down	-	-	-	-	-
Lmyn007883	287.223	287.223	288.23	C16H32O4	[M-H]-	9,16-Dihydroxypalmitic acid	9,16-二羟基棕榈酸	Lipids	脂质	Free fatty acids	游离脂肪酸	38076-49-2	3	52764.1	49380.4	56018.7	39248.4	29381.1	40323.7	199136	192130	210982	64380.5	55968.7	52752	-	-	1.27347	0.000464451	0.262621	-1.92894	down	1.16148	5.69965e-05	0.180911	-2.46665	down	-	-	-	-	-
pme2960	273.08	153.02	272.068	C15H12O5	[M+H]+	Naringenin chalcone; 2',4,4',6'-Tetrahydroxychalcone*	柚皮素查耳酮*	Flavonoids	黄酮	Chalcones	查耳酮	73692-50-9	1	395526	413080	419550	481054	484042	523396	1.86475e+06	1.8122e+06	2.01587e+06	1.00187e+06	1.23208e+06	1.16357e+06	C06561	ko00941,ko01100,ko01110	1.2749	0.00147959	0.215738	-2.21265	down	1.16785	0.00122416	0.261468	-1.93529	down	-	-	-	-	-
MW0123675	629.32	591.4	630.319	C38H46O8	[M-H]-	Dihydrogambogic acid	二氢氨基乙酸	Organic acids	有机酸	Organic acids	有机酸	-	3	177815	181784	189922	131603	112570	133731	33627.2	29291.4	30734.7	129444	106448	111455	-	-	1.27478	0.000139176	5.86761	2.55277	up	1.16457	0.00391114	4.03514	2.01262	up	-	-	-	-	-
MWSmce682	149.05	59.01	150.053	C5H10O5	[M-H]-	DL-Xylose*	DL-木糖*	Others	其它类	Saccharides	糖类	25990-60-7	3	262879	286168	303254	584316	563313	606030	437354	390443	440765	339788	362985	415831	-	-	-	-	-	-	-	-	-	-	-	-	1.19363	6.1401e-05	2.05756	1.04093	up
mws3133	174.077	86.0607	173.069	C7H11NO4	[M+H]+	Oxaceprol	N-乙酰-L-4-羟基脯氨酸	Amino acids and derivatives	氨基酸及其衍生物	Amino acids and derivatives	氨基酸及其衍生物	33996-33-7	3	84037.6	116121	132370	109525	45928.3	112855	279550	248901	268452	158922	159526	132006	-	-	1.21835	0.00165456	0.417276	-1.26093	down	1.04244	0.00740281	0.336689	-1.57051	down	-	-	-	-	-
MWSHC20156	331.12	257.19	330.11	C18H18O6	[M+H]+	(-)-3,3'-Bisdemethylpinoresinol	(-)-3,3'二去甲基松脂醇	Lignans and Coumarins	木脂素和香豆素	Lignans	木脂素	340167-81-9	3	36248.1	43843.3	31941.6	592660	721352	833706	114655	147157	135832	229258	277412	215799	C21802	-	1.25483	0.00500267	0.281742	-1.82755	down	1.15783	0.0127239	5.40111	2.43326	up	1.19846	0.0102253	19.1704	4.26081	up
Lmjp101407	315.16	187.04	314.152	C19H22O4	[M+H]+	5-Geranyloxy-1,3-dihydroxyxanthone	5-牻牛儿氧基-7-羟基香豆素	Lignans and Coumarins	木脂素和香豆素	Coumarins	香豆素	-	3	128557	135258	167518	5124.89	8227.38	5457.39	2836.21	1900.08	1595.34	36113.3	36830.1	39238.5	-	-	1.2713	0.00708665	68.1236	6.09008	up	1.08161	0.038274	2.97075	1.57083	up	1.1966	0.00725724	0.0436082	-4.51926	down
HJN037	183.03	124.02	184.037	C8H8O5	[M-H]-	4-O-Methylgallic Acid*	4-O-甲基没食子酸*	Phenolic acids	酚酸类	Phenolic acids	酚酸类	4319-02-2	2	29532.9	24322.7	17613.8	45230.7	46725.2	53224.1	15161	20569.8	19628.7	49619.5	58430.1	60933.2	-	-	-	-	-	-	-	1.14274	0.00100667	2.6225	1.39094	up	1.10313	0.00597841	2.03136	1.02244	up
pme3184	332.075	136.062	331.068	C10H14N5O6P	[M+H]+	2'-Deoxyadenosine-5'-monophosphate	2'-脱氧腺苷-5'-单磷酸	Nucleotides and derivatives	核苷酸及其衍生物	Nucleotides and derivatives	核苷酸及其衍生物	653-63-4	3	346556	346918	286767	2.32226e+06	2.03198e+06	1.75699e+06	619264	602160	696943	689560	573807	580477	C00360	ko00230,ko01100,ko01232	-	-	-	-	-	1.15547	0.0114063	3.18564	1.67158	up	1.19611	0.00823421	6.23441	2.64025	up
Lmhp009890	546.355	184.073	545.348	C28H52NO7P	[M+H]+	LysoPC 20:3	溶血磷脂酰胆碱 20:3	Lipids	脂质	LPC	溶血磷脂酰胆碱	1199257-41-4	3	4277.25	4886.54	7171.94	7757.54	5926.66	5748.55	12723.8	15539	16217.9	7821.67	7617.76	9215.74	-	-	1.20999	0.00282637	0.367254	-1.44515	down	1.12346	0.00513484	0.43688	-1.19469	down	-	-	-	-	-
MWSmce706	129.065	56.0494	128.059	C5H8N2O2	[M+H]+	Cyclo(Ala-Gly)	环(甘氨酰-L-丙氨酰)	Amino acids and derivatives	氨基酸及其衍生物	Amino acids and derivatives	氨基酸及其衍生物	4526-77-6	3	831947	954445	861720	637067	666715	630138	1.56755e+06	1.38764e+06	1.42398e+06	624165	770992	688593	-	-	-	-	-	-	-	1.16435	0.00336315	0.441617	-1.17913	down	-	-	-	-	-
Wagp010870	315.16	163.04	314.152	C19H22O4	[M+H]+	5'-Hydroxyauraptene	5'-羟基橙皮油素	Lignans and Coumarins	木脂素和香豆素	Coumarins	香豆素	123237-86-5	3	5510.23	4414.48	4455.81	209174	171609	163273	13028.7	11069.1	9093.96	79258.3	95770.9	53053.3	-	-	1.22111	0.0229842	0.433255	-1.20671	down	1.16521	0.00652818	16.3913	4.03486	up	1.20155	0.00630641	37.8329	5.24157	up
MW0155448	433.14	139.04	434.148	C24H22N2O6	[M-H]-	Phe-HoPhe-OH	Phe-HoPhe-OH	Amino acids and derivatives	氨基酸及其衍生物	Amino acids and derivatives	氨基酸及其衍生物	-	3	1.25083e+06	1.39445e+06	1.61963e+06	2.00835e+07	2.07748e+07	1.67228e+07	2.24798e+06	2.84706e+06	2.55459e+06	1.59962e+07	1.31035e+07	1.36891e+07	-	-	-	-	-	-	-	1.16489	0.00493233	7.52731	2.91213	up	1.2	0.00467466	13.5011	3.75501	up
Zaln004057	335.08	179.03	336.084	C16H16O8	[M-H]-	4-caffeoylshikimic acid	4-咖啡酰莽草酸	Phenolic acids	酚酸类	Phenolic acids	酚酸类	-	1	1.11271e+07	1.06695e+07	1.29613e+07	2.92424e+06	3.62505e+06	4.12151e+06	1.09959e+07	8.84586e+06	1.16286e+07	6.0738e+06	5.69515e+06	7.00082e+06	-	-	-	-	-	-	-	1.13774	0.00706331	0.339075	-1.56032	down	1.18121	0.00218465	0.307004	-1.70367	down
Lmbn001467	158.082	116.072	159.089	C7H13NO3	[M-H]-	5-Acetamidopentanoic Acid	5-乙酰氨基戊酸	Organic acids	有机酸	Organic acids	有机酸	1072-10-2	3	64223.1	78840.8	80664.8	167788	178899	197594	125086	144136	143559	93877.9	76919.1	79894.5	C03087	ko00310,ko01100	-	-	-	-	-	-	-	-	-	-	1.18134	0.00123562	2.43277	1.2826	up
Wbtp003318	247.06	153.02	246.053	C13H10O5	[M+H]+	3,4,5,3'-tetrahydroxybenzophenone	3,4,5,3'-四羟基二苯甲酮	Flavonoids	黄酮	Other Flavonoids	其它类黄酮	-	2	113529	84333.5	111446	98926.6	88119.4	98155.4	188373	223657	196793	97793.2	91719.4	112956	-	-	-	-	-	-	-	1.15389	0.0054572	0.468447	-1.09404	down	-	-	-	-	-
MWSmce165	165.08	59.02	166.084	C6H14O5	[M-H]-	L-Fucitol	L-岩藻糖醇	Others	其它类	Saccharides	糖类	13074-06-1	3	666809	656029	558440	1.18695e+06	1.12163e+06	1.20376e+06	511852	516559	528995	803283	841855	983911	-	-	-	-	-	-	-	1.16817	0.00100292	2.25525	1.17329	up	-	-	-	-	-
MW0157739	322.15	97.06	321.136	C12H23N3O5S1	[M+H]+	Thr-Met-Ala	苏氨酸-甲硫氨酸-丙氨酸	Amino acids and derivatives	氨基酸及其衍生物	Amino acids and derivatives	氨基酸及其衍生物	-	3	913775	1.11077e+06	1.01346e+06	3.78721e+06	3.76043e+06	3.2079e+06	1.42158e+06	1.17504e+06	1.58271e+06	1.7437e+06	2.07812e+06	2.14851e+06	-	-	-	-	-	-	-	1.14371	0.00135721	2.57351	1.36374	up	1.19452	0.00296968	3.54033	1.82388	up
Lmgn002253	695.2	353.09	696.19	C31H36O18	[M-H]-	Syringoylcaffeoylquinic acid-D-glucose	丁香酰咖啡酰奎宁酸葡萄糖	Phenolic acids	酚酸类	Phenolic acids	酚酸类	-	3	1.05621e+06	978945	1.4035e+06	842394	704772	966109	2.08357e+06	1.67422e+06	1.48713e+06	771020	950926	917326	-	-	-	-	-	-	-	1.0987	0.0221588	0.479182	-1.06135	down	-	-	-	-	-
pmn001505	763.43	763.4	764.435	C41H64O13	[M-H]-	Oleanolic acid-3-O-xylosyl(1→3)glucuronide	齐墩果酸-3-O-木糖基(1→3)葡萄糖醛酸苷	Terpenoids	萜类	Triterpene Saponin	三萜皂苷	-	3	263219	354389	295898	156623	159116	170216	394015	378245	355207	236449	200008	194240	-	-	-	-	-	-	-	1.16502	0.000984051	0.431015	-1.21419	down	-	-	-	-	-
mws0289	480.308	339.289	479.301	C23H46NO7P	[M+H]+	LysoPE 18:1	溶血磷脂酰乙醇胺 18:1	Lipids	脂质	LPE	溶血磷脂酰乙醇胺	89576-29-4	3	218753	271440	238942	47615.4	40708.7	44738.6	470780	486754	587863	214636	215795	211749	-	-	1.23827	0.00906106	0.47181	-1.08372	down	1.16746	0.00589037	0.0861025	-3.5378	down	1.19856	0.0052839	0.182494	-2.45408	down
pme2596	184.06	148.04	183.053	C8H9NO4	[M+H]+	4-Pyridoxic acid	4-吡哆酸	Others	其它类	Vitamin	维生素	82-82-6	1	1.09357e+06	1.12242e+06	1.08219e+06	1.93844e+06	1.69529e+06	2.01755e+06	563416	572008	600646	1.02866e+06	1.23678e+06	1.26731e+06	C00847	ko00750,ko01100	-	-	-	-	-	1.16491	0.00499734	3.25521	1.70275	up	-	-	-	-	-
MWSmce585	104.07	59.01	103.063	C4H9NO2	[M+H]+	Methyl 3-aminopropanoate	3-氨基丙酸甲酯	Amino acids and derivatives	氨基酸及其衍生物	Amino acids and derivatives	氨基酸及其衍生物	4138-35-6	3	426350	494136	437738	365907	425508	285631	1.5794e+06	1.864e+06	1.65268e+06	559384	625026	698074	-	-	1.26991	0.00307301	0.266523	-1.90767	down	1.15522	0.000974909	0.211348	-2.24231	down	-	-	-	-	-
Hmqn003054	329.235	311.221	330.241	C18H34O5	[M-H]-	9,10,11-Trihydroxy-12-octadecenoic acid	9,10,11-三羟基-12-十八碳烯酸	Lipids	脂质	Free fatty acids	游离脂肪酸	61911-67-9	3	10459.1	9673.22	11892.3	29946.8	27183.3	27080.8	8312.58	12143.5	8669.72	13770.1	12630.4	15706.3	-	-	-	-	-	-	-	1.1401	0.000406219	2.89128	1.53171	up	1.19168	0.000228072	2.62956	1.39482	up
pmp001273	520.34	184.07	519.332	C26H50NO7P	[M+H]+	LysoPC 18:2	溶血磷脂酰胆碱 18:2	Lipids	脂质	LPC	溶血磷脂酰胆碱	-	1	1.20507e+06	1.33785e+06	1.30795e+06	444137	358631	418199	3.10643e+06	2.89518e+06	3.71919e+06	1.1847e+06	1.1864e+06	1.21098e+06	-	-	1.25677	0.0137602	0.396148	-1.33589	down	1.16492	0.00704984	0.125604	-2.99305	down	1.19447	0.000167291	0.317062	-1.65716	down
HJAP005	495.11	333.07	494.106	C22H22O13	[M+H]+	Laricitrin-3-O-glucoside	西伯利亚落叶松黄酮-3-O-葡萄糖苷	Flavonoids	黄酮	Flavonols	黄酮醇	39986-90-8	3	610407	583331	1245005	282176	350383	346115	908387	1.61792e+06	980872	678333	790449	640026	-	-	-	-	-	-	-	1.11714	0.0633438	0.279049	-1.84141	down	1.0329	0.151874	0.401303	-1.31724	down
MWSmce274	123.05	93.04	124.052	C7H8O2	[M-H]-	Salicyl Alcohol	水杨醇；邻羟基苄醇	Phenolic acids	酚酸类	Phenolic acids	酚酸类	90-01-7	1	3.21554e+06	1.6035e+06	2.78595e+06	4.97219e+06	4.15948e+06	4.04162e+06	2.24629e+06	2.06096e+06	1.863e+06	3.15231e+06	2.91534e+06	2.51974e+06	C02323	-	-	-	-	-	-	1.14203	0.00839652	2.13496	1.09421	up	-	-	-	-	-
pme3732	244.093	112.05	243.085	C9H13N3O5	[M+H]+	Cytidine	胞苷	Nucleotides and derivatives	核苷酸及其衍生物	Nucleotides and derivatives	核苷酸及其衍生物	65-46-3	3	514137	532356	449103	157038	130166	155109	685005	243861	221237	267088	324629	271048	C00475	ko00240,ko01100,ko01232,ko02010	-	-	-	-	-	-	-	-	-	-	1.19341	0.00242102	0.295744	-1.75758	down
Lmbn005487	313.238	251.24	314.246	C18H34O4	[M-H]-	12,13-DHOME; (9Z)-12,13-Dihydroxyoctadec-9-enoic acid	12,13-二羟基十八烷基-9-烯酸	Lipids	脂质	Free fatty acids	游离脂肪酸	263399-35-5	3	29759.6	31830.7	30527.4	135590	129201	149212	38189.6	31654.9	32123.7	87353.6	72698.7	71965.6	C14829	ko00591	-	-	-	-	-	1.16373	0.00126836	4.06011	2.02152	up	1.20116	0.00276969	4.49428	2.16809	up
Zmcp003989	595.16	287.05	594.159	C27H30O15	[M+H]+	Kaempferol-3-O-rhamnosyl(1→2)glucoside	山柰酚-3-O-鼠李糖基(1→2)葡萄糖苷	Flavonoids	黄酮	Flavonols	黄酮醇	-	1	17818600	12460395	22489085	6251625	2.10444e+06	3.51121e+06	2.40111e+07	1.12808e+07	34419215	11825560	14465185	14487665	-	-	-	-	-	-	-	1.04061	0.0977989	0.170235	-2.5544	down	1.09377	0.0282551	0.224895	-2.15268	down
Lmmn002179	313.093	107.05	314.1	C14H18O8	[M-H]-	Methylsalicylate-2-O-glucoside	水杨酸甲酯-2-O-葡萄糖苷	Phenolic acids	酚酸类	Phenolic acids	酚酸类	10019-60-0	3	475236	600093	442309	1.46293e+06	1.401e+06	1.60423e+06	746960	747595	610276	687947	772900	862330	-	-	-	-	-	-	-	1.14571	0.000678971	2.12281	1.08598	up	1.18344	0.000285689	2.94416	1.55785	up
Zmhn001746	405.12	243.07	406.126	C20H22O9	[M-H]-	Piceatannol-3'-O-glucoside	白皮杉醇-3'-O-葡萄糖苷	Others	其它类	Stilbene	茋类	94356-26-0	3	1.04761e+06	818807	789395	2.12269e+06	1.95681e+06	2.24056e+06	780146	776851	710161	856163	793555	987662	-	-	-	-	-	-	-	1.16464	0.00211319	2.78766	1.47906	up	1.1747	0.000458825	2.37971	1.25079	up
MWSslk252	593.19	285.08	594.195	C28H34O14	[M-H]-	Didymin (Isosakuranetin-7-O-rutinoside)*	香蜂草苷*	Flavonoids	黄酮	Flavanones	二氢黄酮	14259-47-3	3	46927.3	50431.5	43023.2	184849	170381	149788	99191.2	51776	62944.2	95901.1	76521.3	89006	-	-	-	-	-	-	-	1.06594	0.00703732	2.36087	1.23932	up	1.19508	0.00527398	3.59745	1.84698	up
pme1730	117.019	73.0282	118.027	C4H6O4	[M-H]-	D-Erythronolactone	D-赤酮酸内酯	Organic acids	有机酸	Organic acids	有机酸	15667-21-7	3	111859	61053.6	90022.6	166690	111901	137320	242085	287596	236259	104281	83076	94392.4	-	-	1.20804	0.00162688	0.343284	-1.54252	down	-	-	-	-	-	-	-	-	-	-
Lmsn002247	299.08	137.02	300.084	C13H16O8	[M-H]-	1-O-Salicyloyl-β-D-glucose	1-O-水杨酰-β-D-葡萄糖	Phenolic acids	酚酸类	Phenolic acids	酚酸类	60517-74-0	1	1.5469e+06	1.13086e+06	1.52607e+06	1.5364e+06	1.4351e+06	1.52225e+06	4.12077e+06	4.0159e+06	3.98232e+06	1.7165e+06	1.39644e+06	1.44772e+06	-	-	1.25369	0.00124455	0.346879	-1.52749	down	1.1688	2.29729e-06	0.370802	-1.43128	down	-	-	-	-	-
pme2679	132.102	86.0964	131.095	C6H13NO2	[M+H]+	L-Allo-isoleucine	L-别异亮氨酸	Amino acids and derivatives	氨基酸及其衍生物	Amino acids and derivatives	氨基酸及其衍生物	1509-34-8	3	8.95999e+06	9.2409e+06	8.79779e+06	4.98978e+06	4.81954e+06	4.15262e+06	1.59276e+07	1.47243e+07	1.83069e+07	7.82191e+06	9.4287e+06	7.76184e+06	C21096	-	-	-	-	-	-	1.15955	0.00570805	0.285177	-1.81007	down	-	-	-	-	-
pme3186	168.991	78.9591	169.998	C3H7O6P	[M-H]-	DL-Glyceraldehyde-3-phosphate	DL-甘油醛-3-磷酸	Organic acids	有机酸	Organic acids	有机酸	591-59-3	3	1.60507e+06	1.7694e+06	1.91022e+06	315635	293933	346199	1.83591e+06	2.24094e+06	2.17486e+06	951754	767748	930024	C00661	-	-	-	-	-	-	1.16606	0.00452927	0.152881	-2.70952	down	1.19965	0.00297748	0.180856	-2.46709	down
Lmpn006208	461.11	315.05	462.116	C22H22O11	[M-H]-	8-Methoxykaempferol-7-O-rhamnoside	8-甲氧基山柰酚-7-O-鼠李糖苷	Flavonoids	黄酮	Flavonols	黄酮醇	-	3	32632.7	71531.4	49694.7	239814	147365	196485	102197	90407.1	66529.5	212154	240254	266756	-	-	-	-	-	-	-	1.05842	0.0415931	2.25236	1.17144	up	1.1206	0.0204541	3.7935	1.92353	up
Lmnn102603	387.17	207.1	388.173	C18H28O9	[M-H]-	Nuezhengalaside	女贞苦苷	Terpenoids	萜类	Monoterpenoids	倍萜	-	2	1.29074e+06	1.191e+06	1.394e+06	1.07504e+06	1.0748e+06	1.14943e+06	168769	186758	192794	905131	1.13489e+06	1.07175e+06	-	-	1.27388	0.00245864	7.06838	2.82138	up	1.16864	0.000304062	6.01701	2.58905	up	-	-	-	-	-
pme0075	188.06	128.04	189.064	C7H11NO5	[M-H]-	N-Acetyl-L-glutamic acid	N-乙酰-L-谷氨酸	Amino acids and derivatives	氨基酸及其衍生物	Amino acids and derivatives	氨基酸及其衍生物	1188-37-0	2	430100	394212	388649	159314	148099	154431	535262	528361	623928	242796	293264	240979	C00624	ko00220,ko01100,ko01110,ko01210,ko01230	-	-	-	-	-	1.16554	0.00521804	0.273677	-1.86945	down	1.19981	0.00162994	0.380758	-1.39306	down
pmb0881	478.29	337.27	477.286	C23H44NO7P	[M+H]+	LysoPE 18:2	溶血磷脂酰乙醇胺 18:2	Lipids	脂质	LPE	溶血磷脂酰乙醇胺	-	1	196900	234681	196411	81655	79913.2	68590.3	559633	545312	683090	213680	225995	213266	-	-	1.25649	0.00834883	0.351219	-1.50956	down	1.16566	0.00664105	0.128721	-2.95768	down	1.1882	0.00513151	0.366499	-1.44812	down
MWS20987	174.124	70.0655	173.116	C7H15N3O2	[M+H]+	N5-(1-Iminoethyl)-L-ornithine	N5-(1-亚胺乙基)-L-鸟氨酸	Amino acids and derivatives	氨基酸及其衍生物	Amino acids and derivatives	氨基酸及其衍生物	36889-13-1	3	287760	356431	398497	66922.6	75854.3	76474	125924	96498.3	97094	147203	185308	173047	-	-	1.24662	0.0119332	3.26333	1.70635	up	-	-	-	-	-	1.19271	0.0129371	0.210275	-2.24965	down
Wbtp003341	291.09	139.04	290.079	C15H14O6	[M+H]+	(3,5-dihydroxyphenyl)-(4-hydroxy-2,6-dimethoxyphenyl)methanone	(3,5-二羟基苯基)-(4-羟基-2,6-二甲氧基苯基)甲酮	Others	其它类	Ketone compounds	酮类化合物	-	1	2.84769e+06	3.35406e+06	2.91969e+06	1.38483e+07	1.4554e+07	1.39439e+07	3.74057e+06	3.46563e+06	4.01637e+06	1.06562e+07	1.25678e+07	1.34109e+07	-	-	-	-	-	-	-	1.16742	7.33686e-06	3.77331	1.91583	up	1.20067	5.90654e-06	4.64249	2.2149	up
Lhjp111617	403.16	133.05	402.153	C18H26O10	[M+H]+	Methylgeniposide	甲基京尼平苷	Terpenoids	萜类	Monoterpenoids	倍萜	-	2	32838.4	36344.1	17028.3	52961.5	60369.4	51925	55866.2	88072.4	101476	65005	75187.5	60005	-	-	1.1135	0.0427593	0.351286	-1.50928	down	-	-	-	-	-	-	-	-	-	-
Cmqp003383	206.08	146.06	205.074	C11H11NO3	[M+H]+	Gentianamine	龙胆胺	Alkaloids	生物碱	Pyridine alkaloids	吡啶类生物碱	22952-54-1	2	39599.6	28957.7	22100	720624	768489	577569	17505	25005	23516.3	302686	380866	332753	C09961	-	-	-	-	-	-	1.16631	0.00724219	31.3009	4.96813	up	1.19495	0.00714012	22.7966	4.51075	up
MW0009421	229.09	165.07	206.106	C11H14N2O2	[M+Na]+	Phenylethylmalonamide	2-乙基-2-苯基丙二酰胺	Alkaloids	生物碱	Alkaloids	生物碱	-	3	8.73711e+06	7.25931e+06	8.97768e+06	3.6425e+06	2.56135e+06	3.86661e+06	1.35295e+07	1.5251e+07	1.0469e+07	4.54916e+06	5.13492e+06	5.74683e+06	C07499	-	-	-	-	-	-	1.13545	0.0144153	0.256576	-1.96254	down	1.14814	0.00238086	0.403236	-1.3103	down
pmb2319	482.324	184.073	481.317	C23H48NO7P	[M+H]+	LysoPC 15:0	溶血磷脂酰胆碱 15:0	Lipids	脂质	LPC	溶血磷脂酰胆碱	108273-89-8	3	15261.6	20434.4	13201.1	7491.3	8061.93	7483.6	30141.7	35597	40597.5	14550.4	14500.8	13550.5	-	-	1.18711	0.00875513	0.459834	-1.12081	down	1.16208	0.0113716	0.216641	-2.20662	down	1.13403	0.0559616	0.471129	-1.0858	down
MW0146189	545.33	383.27	544.322	C24H44N6O8	[M+H]+	Asp-Lys-Leu-Ala-Val	Asp-Lys-Leu-Ala-Val	Amino acids and derivatives	氨基酸及其衍生物	Amino acids and derivatives	氨基酸及其衍生物	-	3	235421	319732	211882	767787	676347	870788	170625	191062	197398	357955	420219	452394	-	-	-	-	-	-	-	1.16182	0.00806429	4.14055	2.04982	up	1.1655	0.00322181	3.01802	1.5936	up
Lmhp010190	522.36	184.07	521.348	C26H52NO7P	[M+H]+	LysoPC 18:1(2n isomer)	溶血磷脂酰胆碱 18:1(2n异构)	Lipids	脂质	LPC	溶血磷脂酰胆碱	-	1	1.61906e+06	1.74777e+06	1.47049e+06	233441	224675	213931	2.88911e+06	3.44782e+06	3.90069e+06	1.36298e+06	1.48754e+06	1.38428e+06	-	-	1.23198	0.0194452	0.472505	-1.0816	down	1.16752	0.0082948	0.0656448	-3.92918	down	1.20157	0.00318704	0.138929	-2.84758	down
mws0791	593.188	285.078	594.195	C28H34O14	[M-H]-	Poncirin (Isosakuranetin-7-O-neohesperidoside)*	枸橘苷*	Flavonoids	黄酮	Flavanones	二氢黄酮	14941-08-3	3	252692	337772	340648	1.21119e+06	1.06425e+06	1.02352e+06	409320	352567	407119	726077	576003	691525	C09830	-	-	-	-	-	-	1.15942	0.00335836	2.82202	1.49673	up	1.1858	0.00121528	3.54302	1.82498	up
MW0150161	386.17	145.05	385.16	C15H23N5O7	[M+H]+	Glu-Thr-His	谷氨酸-苏氨酸-组氨酸	Amino acids and derivatives	氨基酸及其衍生物	Amino acids and derivatives	氨基酸及其衍生物	-	3	1.3647e+06	1.33526e+06	1.19268e+06	4270155	4.72449e+06	4.76868e+06	760967	714626	773163	1.86928e+06	2.35344e+06	2.26373e+06	-	-	-	-	-	-	-	1.16883	0.00153394	6.12042	2.61363	up	1.199	0.000961515	3.53574	1.82201	up
Zmxn110201	331.1	108.02	332.111	C14H20O9	[M-H]-	2,6-Dimethoxy-4-hydroxyphenol-1-O-ß-D-glucopyranoside	2,6-二甲氧基-4-羟基苯酚-1-O-β-D-吡喃葡萄糖苷	Others	其它类	Others	其它	-	3	1.81729e+06	1.82324e+06	1.63747e+06	2.25286e+06	2.32676e+06	2.63325e+06	754331	769249	734965	1.62389e+06	2.06568e+06	1.86387e+06	-	-	1.27147	0.00298833	2.3369	1.2246	up	1.16594	0.00469057	3.19359	1.67518	up	-	-	-	-	-
HX1370	377.16	163.07	376.152	C20H24O7	[M+H]+	Erythro-Guaiacylglycerol-β-Coniferyl Ether	赤式-愈创木基甘油-β-松柏醇醚	Lignans and Coumarins	木脂素和香豆素	Lignans	木脂素	890317-92-7	3	173728	185873	144359	48519.7	41055.7	44533.4	33026.3	81218.2	72137.3	66762.3	77342.9	61168.9	-	-	1.11791	0.00584499	2.70391	1.43505	up	-	-	-	-	-	1.19259	0.00830489	0.26611	-1.90991	down
mws1349	302.305	109.101	301.298	C18H39NO2	[M+H]+	Dihydrosphingosine	二氢鞘胺醇	Lipids	脂质	Sphingolipids	鞘脂	764-22-7	3	36893.8	40542.2	40915.9	24651.4	21644.8	17310	48733.6	47038	56637.5	34924.3	43775.5	36908.1	C00836	ko00600,ko01100	-	-	-	-	-	1.1304	0.0018607	0.417338	-1.26071	down	-	-	-	-	-
Lmhp002772	249.16	147.044	248.153	C14H20N2O2	[M+H]+	p-Coumaroylcadaverine	对香豆酰尸胺	Alkaloids	生物碱	Phenolamine	酚胺	-	3	44472.8	41388.1	26735.8	80009.7	59806.1	63653.3	22917.1	22217.1	42939.5	36974.2	46715.3	40063.5	-	-	-	-	-	-	-	1.03446	0.0141211	2.31022	1.20803	up	-	-	-	-	-
Lsjp211262	213.18	121.1	212.178	C13H24O2	[M+H]+	Megastigm-5-en-3,9-diol	Megastigm-5-en-3,9-diol	Others	其它类	Others	其它	-	2	172505	177505	210005	445092	482245	492780	95005	150005	162505	317505	405005	370005	-	-	-	-	-	-	-	1.13066	0.000353646	3.48482	1.80108	up	1.19065	0.000136365	2.53586	1.34247	up
Lmtp002942	535.145	499.123	534.137	C25H26O13	[M+H]+	Apigenin-6,8-di-C-arabinoside*	芹菜素-6,8-二-C-阿拉伯糖苷*	Flavonoids	黄酮	Flavones	黄酮	-	3	39115.7	50008.6	43502.2	65005	40089.2	30749.6	15005	16629.2	25005	32315.4	32403.6	39647.6	-	-	1.1883	0.00463032	2.3416	1.2275	up	-	-	-	-	-	-	-	-	-	-
Zjhp090616	317.1	107.05	316.095	C17H16O6	[M+H]+	(3R)-5,7,8-trihydroxy-3-(4'-hydroxybenzyl)-6-methyl-chroman-4-one	(3R)-5,7,8-三羟基-3-(4'-羟基苄基)-6-甲基-色满-4-酮	Flavonoids	黄酮	Other Flavonoids	其它类黄酮	-	3	47307.7	63649.4	60586.9	2.78128e+06	2.69777e+06	2.32692e+06	59599.7	52167.7	86696.4	1.30156e+06	1.59312e+06	1.29847e+06	-	-	-	-	-	-	-	1.16567	0.00288527	39.332	5.29763	up	1.20168	0.00296634	45.5042	5.50793	up
MWSHY0009	301.071	286.048	300.063	C16H12O6	[M+H]+	Diosmetin (5,7,3'-Trihydroxy-4'-methoxyflavone)	香叶木素	Flavonoids	黄酮	Flavones	黄酮	520-34-3	3	30831	39895.6	40340.4	235067	190247	238656	21607.5	18360.9	24065	183315	182302	146935	C10038	-	-	-	-	-	-	1.16525	0.00557921	10.3692	3.37423	up	1.1938	0.00553481	5.97811	2.57969	up
pme2165	155.01	111.02	156.017	C5H4N2O4	[M-H]-	Orotic acid (Vitamin B13)	乳清酸 (维生素 B13)	Others	其它类	Vitamin	维生素	65-86-1	3	164034	161229	181252	35718.2	48349.2	45013.9	48782.5	52352.7	75969.5	76275.5	86335.7	67697.4	C00295	ko00240,ko01100,ko01240	1.23377	0.000750651	2.85998	1.516	up	-	-	-	-	-	1.1914	0.000246692	0.254842	-1.97233	down
MWS4471	173.057	58.0297	174.064	C6H10N2O4	[M-H]-	N-Alpha-Acetyl-L-Asparagine	N-α-乙酰基-L-天冬酰胺	Amino acids and derivatives	氨基酸及其衍生物	Amino acids and derivatives	氨基酸及其衍生物	4033-40-3	3	30785	23359.4	22471.3	65568.7	42966.7	54692.6	81652.1	60487.7	45805.4	44648.1	48241.1	37782.2	-	-	1.1679	0.0625831	0.407649	-1.2946	down	-	-	-	-	-	1.10993	0.0334658	2.13048	1.09118	up
pme0534	195.05	75.01	196.058	C6H12O7	[M-H]-	Gluconic acid	葡萄糖酸	Others	其它类	Saccharides	糖类	526-95-4	1	3.46693e+06	3.84563e+06	3.60017e+06	2.04113e+06	2.09784e+06	2.01407e+06	4.02578e+06	4.09523e+06	4.39406e+06	2.5521e+06	3.13528e+06	3.21568e+06	C00257	ko00030,ko01100,ko01110,ko01200	-	-	-	-	-	1.16614	0.00193551	0.49165	-1.0243	down	-	-	-	-	-
pme3475	273.076	153.018	272.068	C15H12O5	[M+H]+	Butin; 7,3',4'-Trihydroxyflavanone*	紫铆素*	Flavonoids	黄酮	Flavanones	二氢黄酮	492-14-8	1	328946	386047	393844	583188	524241	545156	1.76607e+06	1.97634e+06	1.95072e+06	1.12185e+06	1.26819e+06	993087	C09614	ko00941	1.27219	0.000832226	0.194768	-2.36017	down	1.16671	0.00138605	0.290277	-1.7845	down	-	-	-	-	-
pmp001251	520.34	184.07	519.332	C26H50NO7P	[M+H]+	LysoPC 18:2(2n isomer)	溶血磷脂酰胆碱 18:2(2n异构)	Lipids	脂质	LPC	溶血磷脂酰胆碱	-	1	4.74728e+06	5.23533e+06	4.97287e+06	917947	806929	876349	9.04826e+06	1.02148e+07	1.23236e+07	3.55058e+06	3.90641e+06	3.56848e+06	-	-	1.23667	0.0264952	0.473474	-1.07864	down	1.16654	0.00963512	0.0823519	-3.60205	down	1.20179	0.000703604	0.173931	-2.52341	down
mws0889	135.03	75.01	136.037	C4H8O5	[M-H]-	D-Threonic Acid	D-苏糖酸	Others	其它类	Saccharides	糖类	3909-12-4	1	578376	619907	575254	1.86696e+06	1.90551e+06	1.89936e+06	965245	769753	871740	814367	1.03875e+06	910862	C21649	-	-	-	-	-	-	1.15386	0.00214148	2.17584	1.12157	up	1.20243	3.88768e-07	3.19804	1.67719	up
Lmqn000780	606.076	384.985	607.082	C17H27N3O17P2	[M-H]-	Uridine 5'-diphospho-N-acetylglucosamine	尿苷二磷酸乙酰葡萄糖胺	Nucleotides and derivatives	核苷酸及其衍生物	Nucleotides and derivatives	核苷酸及其衍生物	528-04-1	3	40752	35910.2	32227	18988.5	13777.1	20424.6	63591.9	52146.3	68204.4	22858.4	28397.8	23446.4	C00043	ko00520,ko00524,ko01100,ko01250	-	-	-	-	-	1.13967	0.00523181	0.289167	-1.79002	down	1.12451	0.00488187	0.48848	-1.03363	down
MWS20152	417.156	402.1	418.163	C22H26O8	[M-H]-	Syringaresinol	丁香树脂酚	Lignans and Coumarins	木脂素和香豆素	Lignans	木脂素	21453-71-4	3	4481.57	5936.18	6931.7	6240.98	3083.1	5061.69	2131.2	3644.73	2156.13	6950.11	7601.89	5944.36	C10889	-	1.11937	0.0271114	2.18726	1.12912	up	-	-	-	-	-	-	-	-	-	-
pma6460	337.093	163.04	338.1	C16H18O8	[M-H]-	4-O-p-Coumaroylquinic acid	4-O-对香豆酰奎宁酸	Phenolic acids	酚酸类	Phenolic acids	酚酸类	32451-86-8	3	943340	1.01861e+06	1.08822e+06	696839	576233	731596	2.34058e+06	2.30943e+06	2.06657e+06	1.06011e+06	898153	1.14812e+06	C10441	-	1.26353	0.001273	0.454125	-1.13884	down	1.15935	0.000457449	0.298465	-1.74436	down	-	-	-	-	-
MW0017128	291.23	93.07	268.24	C17H32O2	[M+Na]+	cis-10-Heptadecenoic acid	10-十七碳烯酸	Lipids	脂质	Free fatty acids	游离脂肪酸	29743-97-3	3	2.13234e+06	2.2423e+06	2.20074e+06	397400	284065	309177	1.72514e+06	2.06462e+06	2.11028e+06	956285	1.06855e+06	834428	-	-	-	-	-	-	-	1.15985	0.00325417	0.167904	-2.57429	down	1.19666	2.55108e-06	0.150659	-2.73064	down
pme2761	161.009	73.0284	162.016	C5H6O6	[M-H]-	4-Hydroxy-2-oxoglutaric acid	4-羟基-2-酮戊二酸	Organic acids	有机酸	Organic acids	有机酸	1187-99-1	3	102586	119710	112167	56266.7	63063.2	60669.9	257231	243256	242671	104358	87089.4	83199.9	C01127	ko00630,ko01100	1.26702	3.86334e-05	0.450058	-1.15182	down	1.16843	0.000109325	0.242209	-2.04567	down	-	-	-	-	-
Wasn003528	467.08	315.07	468.09	C20H20O13	[M-H]-	Protocatechuic acid 4-O-(2''-O-Galloy)Glucoside	原儿茶酸 4-O-(2''-O-没食子酰)葡萄糖苷	Phenolic acids	酚酸类	Phenolic acids	酚酸类	-	1	19757.8	33452.9	21168	42401.5	51667.3	47201.2	19770.3	18235.8	17196.5	474365	393875	378854	-	-	-	-	-	-	-	1.15728	0.00553908	2.55912	1.35565	up	-	-	-	-	-
MWS201054	162.076	56.0503	161.069	C6H11NO4	[M+H]+	O-Acetyl-L-homoserine	O-乙酰-L-高丝氨酸	Amino acids and derivatives	氨基酸及其衍生物	Amino acids and derivatives	氨基酸及其衍生物	250736-84-6	3	269796	241502	235852	688385	707664	629259	325665	211182	244293	373197	290841	342073	-	-	-	-	-	-	-	1.12871	0.000979945	2.59276	1.37449	up	1.19646	0.000765426	2.71071	1.43867	up
pmp001198	132.1	57.03	131.095	C6H13NO2	[M+H]+	6-Deoxyfagomine	6-脱氧荞麦碱	Alkaloids	生物碱	Piperidine alkaloids	哌啶类生物碱	197449-09-5	1	1.76479e+06	1.50562e+06	1.36064e+06	919833	915724	1.00501e+06	1.84596e+06	2.15497e+06	1.94482e+06	1.52735e+06	1.35313e+06	1.73865e+06	-	-	-	-	-	-	-	1.15743	0.00427286	0.477748	-1.06568	down	-	-	-	-	-
Lmfn001584	497.09	169.01	498.101	C21H22O14	[M-H]-	Methyl 4,6-di-O-galloyl-D-glucoside	甲基-4,6-二-O-没食子酰-D-葡萄糖	Phenolic acids	酚酸类	Phenolic acids	酚酸类	-	3	61299	37897.8	47131.5	66629	77918.7	53970.2	4783.91	6792.1	4094.73	45984.7	58846.4	50497.8	-	-	1.2553	0.0222777	9.33768	3.22306	up	1.15819	0.0117785	12.6681	3.66312	up	-	-	-	-	-
MW0158232	389.18	133.1	388.175	C19H24N4O5	[M+H]+	Trp-Pro-Ser	色氨酸-脯氨酸-丝氨酸	Amino acids and derivatives	氨基酸及其衍生物	Amino acids and derivatives	氨基酸及其衍生物	-	3	4.09642e+06	5.25207e+06	5.12972e+06	2.09084e+07	1.88456e+07	2.1451e+07	2.71704e+06	3.11489e+06	3.0834e+06	8.63621e+06	1.07974e+07	8.85268e+06	-	-	-	-	-	-	-	1.16797	0.00165211	6.86513	2.77929	up	1.19458	0.000556748	4.22738	2.07976	up
HX1140	243.1	121.07	242.094	C15H14O3	[M+H]+	1-Methyl-resveratrol	1-甲基-白藜芦醇	Others	其它类	Stilbene	茋类	-	3	453268	394745	449763	26808	33968	46155.6	481078	386948	374898	155295	182002	200328	-	-	-	-	-	-	-	1.15848	0.00654822	0.0860322	-3.53898	down	1.19362	0.00110024	0.082396	-3.60128	down
Zjhp090604	287.09	167.04	286.084	C16H14O5	[M+H]+	5,7-dihydroxy-3-(4'-hydroxybenzyl)-chroman-4-one	5,7-二羟基-3-(4'-羟基苄基)-色满-4-酮	Flavonoids	黄酮	Other Flavonoids	其它类黄酮	-	1	7480.31	10621.1	14366.1	70940.7	57664.8	46824.7	4372.04	7912.6	7007.04	81411.7	99421.3	104204	-	-	-	-	-	-	-	1.14851	0.0157595	9.09356	3.18485	up	1.16445	0.0150823	5.40326	2.43383	up
Lmyp004084	153.13	107.09	152.12	C10H16O	[M+H]+	Perillyl alcohol	紫苏子醇	Terpenoids	萜类	Monoterpenoids	倍萜	57717-97-2	3	41027.7	71026.2	57687	85848.6	112722	94096.6	39478.1	44717.4	27052.7	56555.3	72170.4	69893	C22272	-	-	-	-	-	-	1.10509	0.00506423	2.63076	1.39548	up	-	-	-	-	-
MWSprf134	467.12	305.07	466.111	C21H22O12	[M+H]+	Plantagoside	车前子苷	Phenolic acids	酚酸类	Phenolic acids	酚酸类	78708-33-5	3	589276	611760	646307	927702	1.10641e+06	1.22266e+06	361290	344821	300516	1.62575e+06	1.92648e+06	2.10039e+06	C17531	-	-	-	-	-	-	1.15413	0.0102653	3.23533	1.69391	up	-	-	-	-	-
mws2103	243.066	159.045	244.074	C14H12O4	[M-H]-	Piceatannol	白皮杉醇	Others	其它类	Stilbene	茋类	10083-24-6	3	93629.4	286150	202909	14351.6	9735.5	7864.83	110977	177968	195455	134976	126617	104776	C05901	ko00945	-	-	-	-	-	1.15109	0.0273576	0.065962	-3.92222	down	1.16353	0.0809682	0.0548354	-4.18875	down
mws1562	361.114	169.05	362.121	C15H22O10	[M-H]-	Catalpol	梓醇	Terpenoids	萜类	Monoterpenoids	倍萜	2415-24-9	3	224463	382652	380588	11389.1	42797.9	28759.3	155011	238643	297350	136207	153730	175775	C09773	-	-	-	-	-	-	1.08907	0.0339999	0.120037	-3.05845	down	1.14196	0.0259861	0.083979	-3.57383	down
pmp000172	477.14	315.08	476.132	C23H24O11	[M+H]+	5,2'-Dihydroxy-7,8-dimethoxyflavone glycoside	5,2'-二羟基-7,8-二甲氧基黄酮葡萄糖苷	Flavonoids	黄酮	Flavones	黄酮	-	1	1.37479e+06	1.47102e+06	1.31157e+06	1.5194e+06	1.48418e+06	1.56786e+06	280602	307405	340465	1.11553e+06	1.39206e+06	1.13226e+06	-	-	1.27178	0.000582482	4.47766	2.16275	up	1.16709	5.98378e-06	4.92362	2.29972	up	-	-	-	-	-
Zmpp002571	303.05	257.05	302.043	C15H10O7	[M+H]+	Robinetin	刺槐亭	Flavonoids	黄酮	Flavonols	黄酮醇	490-31-3	3	170096	210820	106226	82607.9	73093.3	68078.9	213857	276693	178975	88819.9	115038	103460	C10177	-	-	-	-	-	-	1.13364	0.0326986	0.334237	-1.58106	down	1.04715	0.0993928	0.459374	-1.12226	down
Sacn001940	375.13	195.07	376.137	C16H24O10	[M-H]-	8-Epiloganic acid	8-表马钱子苷酸	Terpenoids	萜类	Monoterpenoids	倍萜	82509-41-9	3	154626	141195	167109	204104	253973	200556	61144.9	72027.5	53661.5	163514	133515	171534	-	-	1.24729	0.000915386	2.47776	1.30904	up	1.15142	0.00738022	3.52524	1.81772	up	-	-	-	-	-
Lazp005033	345.17	137.06	344.162	C20H24O5	[M+H]+	Divanillyltetrahydrofuran	二香草酰基四氢呋喃	Lignans and Coumarins	木脂素和香豆素	Lignans	木脂素	-	1	799451	829891	1.01752e+06	959919	808095	895942	225945	513934	172942	838835	705610	655065	-	-	1.10586	0.0145943	2.89965	1.53588	up	1.02051	0.0193528	2.91837	1.54516	up	-	-	-	-	-
pmb0856	480.308	339.289	479.301	C23H46NO7P	[M+H]+	LysoPE 18:1(2n isomer)	溶血磷脂酰乙醇胺 18:1(2n异构)	Lipids	脂质	LPE	溶血磷脂酰乙醇胺	-	3	280615	316751	283065	55972	48464	49860.2	610553	636536	688139	243549	273930	258042	-	-	1.26501	0.000867076	0.45495	-1.13622	down	1.16897	0.00133712	0.0797302	-3.64873	down	1.20077	0.00166673	0.175251	-2.51251	down
pme0010	106.05	70.0287	105.043	C3H7NO3	[M+H]+	L-Serine	L-丝氨酸	Amino acids and derivatives	氨基酸及其衍生物	Amino acids and derivatives	氨基酸及其衍生物	56-45-1	3	340679	387701	328549	118894	62628.4	73909.6	299345	306854	317085	196520	254850	238399	C00065	ko00260,ko00261,ko00270,ko00460,ko00470,ko00564,ko00600,ko00630,ko00920,ko00970,ko01100,ko01110,ko01200,ko01230,ko01240,ko02010	-	-	-	-	-	1.12337	0.00336644	0.276656	-1.85383	down	1.16103	0.000433991	0.241674	-2.04887	down
MW0017099	291.2	165.13	292.204	C18H28O3	[M-H]-	9s,13r-12-Oxophytodienoic Acid	9s,13r-12-氧代植物二烯酸	Lipids	脂质	Free fatty acids	游离脂肪酸	71606-07-0	3	473018	483027	501366	20108.7	21860.3	22626.9	1.29762e+06	1.38023e+06	1.30222e+06	435936	382800	412391	-	-	1.27478	0.000399772	0.366177	-1.44939	down	1.16991	0.000417682	0.0162298	-5.94521	down	1.20317	0.000288974	0.0443224	-4.49582	down
pme2060	204.124	136.061	203.117	C10H13N5	[M+H]+	N6-Isopentenyladenine	N6-异戊烯腺嘌呤	Nucleotides and derivatives	核苷酸及其衍生物	Nucleotides and derivatives	核苷酸及其衍生物	2365-40-4	3	5925.33	11379.8	12598.2	64005.8	68295.8	82505	11379.8	9793.37	50005	42178.1	49934.9	38794.4	C04083	ko00908,ko01110,ko04075	-	-	-	-	-	-	-	-	-	-	1.16859	0.00390064	7.18336	2.84466	up
MWS0559	161.046	71.0136	162.053	C6H10O5	[M-H]-	1,6-anhydro-β-D-glucose	1,6-脱水-β-D-葡萄糖	Others	其它类	Saccharides	糖类	498-07-7	3	36634.1	55175.2	50325.5	89434.9	94711.4	115190	144306	142487	25027.9	72157.7	85043.3	94076.7	-	-	-	-	-	-	-	-	-	-	-	-	1.12228	0.00743919	2.10601	1.07451	up
MWS2673	339.253	121.101	338.246	C20H34O4	[M+H]+	5,6-DiHETrE[(±)5,6-dihydroxy-8Z,11Z,14Z-eicosatrienoic acid]	5,6-二羟基-8Z,11Z,14Z-二十碳三烯酸	Lipids	脂质	Free fatty acids	游离脂肪酸	213382-49-1	3	34379.8	29298.4	19963.7	11756.5	7221.59	6882.71	30704.1	24154.3	23301.5	24105.4	18536.4	22484.9	C14772	ko00590,ko01100	-	-	-	-	-	1.10808	0.00532614	0.330871	-1.59566	down	1.11786	0.0324852	0.309185	-1.69346	down
mws4170	179.056	59.0139	180.063	C6H12O6	[M-H]-	D-Glucose*	D-葡萄糖*	Others	其它类	Saccharides	糖类	50-99-7	1	2.35494e+06	2.0278e+06	2.27005e+06	3.04742e+06	3.06187e+06	3.3104e+06	5.74828e+06	5.37712e+06	5.98074e+06	2.92151e+06	3.76177e+06	3.64659e+06	C00031	ko00010,ko00030,ko00052,ko00500,ko00520,ko00524,ko00901,ko01100,ko01110,ko02010	1.26791	0.000323877	0.388913	-1.36248	down	-	-	-	-	-	-	-	-	-	-
pmp001281	522.36	184.07	521.348	C26H52NO7P	[M+H]+	LysoPC 18:1	溶血磷脂酰胆碱 18:1	Lipids	脂质	LPC	溶血磷脂酰胆碱	-	1	277732	297519	261006	76799.9	72194	78390.5	808445	940695	1.04949e+06	337846	383400	351475	-	-	1.26379	0.00987546	0.298809	-1.7427	down	1.16775	0.00651707	0.0812485	-3.62151	down	1.20066	0.0020946	0.271907	-1.87881	down
mws0120	258.11	104.107	257.103	C8H20NO6P	[M+H]+	Choline Alfoscerate	甘磷酸胆碱 GPC	Lipids	脂质	PC	磷脂酰胆碱	28319-77-9	3	420062	493543	532354	154523	143389	159015	5.12118e+06	4.95093e+06	5.02014e+06	1.36874e+06	1.23617e+06	1.40207e+06	C00670	ko00564,ko00565	1.27415	9.57982e-07	0.095808	-3.38371	down	1.16993	9.01487e-05	0.0302756	-5.0457	down	1.19305	0.00879208	0.316003	-1.66199	down
Hmbp002730	287.06	153.01	286.048	C15H10O6	[M+H]+	Isoscutellarein	异野黄芩素	Flavonoids	黄酮	Flavones	黄酮	41440-05-5	1	296389	328968	315128	1.39969e+06	1.21852e+06	1.39056e+06	1.25673e+06	1.18604e+06	1.25186e+06	897260	1.08454e+06	847131	C10097	-	1.27461	0.000106712	0.254555	-1.97395	down	-	-	-	-	-	1.20013	0.00270959	4.26245	2.09168	up
Waln006120	423.22	291.18	424.231	C19H36O10	[M-H]-	Octyl 6-O-Alpha-L-Arabinopyranosyl-Beta-D-Glucopyranoside	辛基 6-O-α-L-阿拉伯吡喃糖基-β-D-吡喃葡萄糖苷	Others	其它类	Others	其它	168288-07-1	2	168044	210730	142706	232864	266279	267059	585809	569614	404403	222965	243443	288519	-	-	1.22258	0.0182895	0.334319	-1.5807	down	1.09947	0.0404734	0.491209	-1.02559	down	-	-	-	-	-
MW0104237	142.09	100.04	143.095	C7H13NO2	[M-H]-	1-Aminocyclohexanecarboxylic acid	1-氨基环己烷羧酸	Others	其它类	Others	其它	-	3	420825	441224	432588	91356.8	88601.1	87800.7	218377	234940	204738	155990	199127	197989	-	-	-	-	-	-	-	1.16516	0.00401259	0.406894	-1.29728	down	1.20319	0.000197059	0.206821	-2.27354	down
MW0169678	213.09	152.06	212.084	C14H12O2	[M+H]+	Pinosylvin; 3,5-Dihydroxystilbene	银松素; 3,5-二羟基茋	Others	其它类	Stilbene	茋类	22139-77-1	3	511270	483875	716081	1.14419e+06	1.50266e+06	1.53403e+06	1.2164e+06	853472	1.45548e+06	733957	622100	815118	C01745	ko00945,ko01110	1.11478	0.0581734	0.485405	-1.04274	down	-	-	-	-	-	1.13807	0.0088382	2.4432	1.28877	up
MW0155942	304.14	142.08	303.125	C12H21N3O4S1	[M+H]+	Pro-Met-Gly	脯氨酰-甲硫氨酰-甘氨酸	Amino acids and derivatives	氨基酸及其衍生物	Amino acids and derivatives	氨基酸及其衍生物	-	3	263743	324464	288576	281628	272633	106445	718917	1.02594e+06	1.00116e+06	369780	409016	480849	-	-	1.24433	0.021293	0.319293	-1.64705	down	1.06646	0.00726225	0.240606	-2.05526	down	-	-	-	-	-
Zmpn003368	293.21	195.14	294.219	C18H30O3	[M-H]-	13S-Hydroxy-9Z,11E,15Z-octadecatrienoic acid	13S-羟基-9Z,11E,15Z-十八碳三烯酸	Lipids	脂质	Free fatty acids	游离脂肪酸	87984-82-5	3	21079.7	16696.4	23186	6283.32	7658.46	7230.31	68925.2	71098.8	64885.7	20647.1	18865.2	17407.9	C16316	ko00592	1.25958	5.47969e-05	0.297507	-1.74901	down	1.16825	0.000529899	0.103324	-3.27475	down	1.17629	0.0167226	0.3473	-1.52575	down
MWS1855	109.076	67.0413	108.069	C6H8N2	[M+H]+	2,5-Dimethyl pyrazine	2,5-二甲基吡嗪	Alkaloids	生物碱	Alkaloids	生物碱	123-32-0	3	375008	348841	326447	862377	792476	853024	236398	269182	212351	327772	368757	428406	-	-	-	-	-	-	-	1.1622	4.70963e-05	3.4932	1.80455	up	1.19624	0.000150046	2.38778	1.25567	up
Lmhp001461	229.155	70.0651	228.147	C11H20N2O3	[M+H]+	L-Prolyl-L-Leucine	L-脯氨酰-L-亮氨酸	Amino acids and derivatives	氨基酸及其衍生物	Amino acids and derivatives	氨基酸及其衍生物	52899-07-7	3	93606.6	90326.4	80495.7	87657.2	80968.3	78633.7	185350	231209	216676	67221.3	77703.9	59372.5	-	-	1.25544	0.00781981	0.417584	-1.25986	down	1.15607	0.00879807	0.39047	-1.35672	down	-	-	-	-	-
Zmfn000481	535.037	323.026	536.044	C14H22N2O16P2	[M-H]-	Uridine-5'-Diphosphate-D-Xylose	尿苷-5'-二磷酸-D-木糖	Nucleotides and derivatives	核苷酸及其衍生物	Nucleotides and derivatives	核苷酸及其衍生物	3616-06-6	3	223823	205671	219831	87576.3	93881.1	77087.1	459143	455625	469231	194103	184181	197576	C00190	ko00520,ko00908,ko01100,ko01250	1.27315	8.07152e-06	0.469167	-1.09183	down	1.16735	7.30953e-07	0.18681	-2.42036	down	1.1923	6.6332e-05	0.398174	-1.32853	down
mws0609	344.04	150.043	345.047	C10H12N5O7P	[M-H]-	Guanosine 3',5'-cyclic monophosphate	鸟苷 3',5'-环单磷酸	Nucleotides and derivatives	核苷酸及其衍生物	Nucleotides and derivatives	核苷酸及其衍生物	7665-99-8	3	9741.73	8909.32	9486.67	55966.8	59058.7	58164	73184.6	65967.3	73314.4	31988.2	28562.8	37328.9	C00942	ko00230,ko01100	1.27516	0.00141567	0.132434	-2.91666	down	-	-	-	-	-	1.20282	0.000153443	6.15507	2.62177	up
MWS04412	175.121	70.0658	174.137	C8H18N2O2	[M+H]+	N(6),N(6)-Dimethyl-L-lysine	N(6),N(6)-二甲基-L-赖氨酸	Amino acids and derivatives	氨基酸及其衍生物	Amino acids and derivatives	氨基酸及其衍生物	2259-86-1	3	686993	627122	680266	148531	511871	372622	2.17622e+06	3.55201e+06	2.87586e+06	924563	1.20616e+06	1.02282e+06	-	-	1.25172	0.0307497	0.231794	-2.10908	down	1.10177	0.0183687	0.120062	-3.05815	down	-	-	-	-	-
mws1409	579.027	402.995	580.034	C15H22N2O18P2	[M-H]-	Uridine-5'-diphosphoglucuronic acid	尿苷-5'-二磷酸葡萄糖醛酸	Nucleotides and derivatives	核苷酸及其衍生物	Nucleotides and derivatives	核苷酸及其衍生物	-	3	42567.7	49263.2	54264.9	20874.3	28171.5	21917.7	132725	121564	154087	32381.8	55093.3	63092.9	-	-	1.2533	0.00638983	0.357748	-1.48298	down	1.16009	0.00503682	0.17377	-2.52475	down	1.14571	0.00547508	0.485732	-1.04177	down
Lmmn000806	131.035	87.0459	132.042	C5H8O4	[M-H]-	Dimethylmalonic acid*	二甲基丙二酸*	Organic acids	有机酸	Organic acids	有机酸	595-46-0	3	42600.9	51355	54678.4	59630.6	58005.6	56530	155023	151546	156422	58301.5	46822.4	61055.9	-	-	1.26543	0.000273458	0.32103	-1.63922	down	1.16935	4.36837e-06	0.376176	-1.41052	down	-	-	-	-	-
pme1398	465.1	303.05	465.103	C21H21O12+	[M]+	Delphinidin-3-O-glucoside (Mirtillin)	飞燕草素-3-O-葡萄糖苷	Flavonoids	黄酮	Anthocyanidins	花青素	50986-17-9	1	1.99862e+06	2.3053e+06	1.78478e+06	2.21716e+06	2.50217e+06	2.46887e+06	1.01649e+07	9.67988e+06	8.90893e+06	4.31827e+07	5.45614e+07	5.58781e+07	C12138	ko00942,ko01110	1.26901	0.000632686	0.211753	-2.23954	down	1.16658	0.00158348	0.249991	-2.00005	down	-	-	-	-	-
MWSmce257	218.11	88.04	219.111	C9H17NO5	[M-H]-	D-Pantothenic Acid	D-泛酸(维生素B5)	Others	其它类	Vitamin	维生素	79-83-4	1	434895	363761	467989	227859	205336	220448	1.73319e+06	1.83877e+06	2.01698e+06	292875	284602	362369	C00864	ko00410,ko00770,ko01100,ko01110,ko01240	1.26789	0.00122217	0.226635	-2.14156	down	1.16865	0.00239317	0.116953	-3.096	down	-	-	-	-	-
ML10171848	147.03	85.03	148.037	C5H8O5	[M-H]-	D-Arabinono-1,4-lactone*	D-阿拉伯-1,4-内酯*	Others	其它类	Saccharides	糖类	2782-09-4	1	595289	561334	566066	1.37116e+06	2.03321e+06	1.95811e+06	1.91471e+06	444529	532722	868646	1.13383e+06	1.08235e+06	C00652	ko00053,ko01100	-	-	-	-	-	-	-	-	-	-	1.17374	0.0282268	3.11285	1.63824	up
pmb0883	482.324	341.305	481.317	C23H48NO7P	[M+H]+	LysoPE 18:0	溶血磷脂酰乙醇胺 18:0	Lipids	脂质	LPE	溶血磷脂酰乙醇胺	69747-55-3	3	9272.71	8753.4	7387	5531.2	5715.59	4282.47	13094.7	14301.4	14728	7822.51	10300.7	9058.07	-	-	-	-	-	-	-	1.14858	0.000190535	0.368654	-1.43966	down	-	-	-	-	-
pme2122	112.087	95.0604	111.08	C5H9N3	[M+H]+	Histamine	组胺	Alkaloids	生物碱	Alkaloids	生物碱	51-45-6	3	183646	168829	152929	427233	329000	387037	149830	166519	146363	205902	249882	193484	C00388	ko00340,ko01100,ko01110	-	-	-	-	-	1.14945	0.0123884	2.4708	1.30498	up	1.17336	0.011699	2.26209	1.17766	up
Lmhp008885	440.277	299.258	439.27	C20H42NO7P	[M+H]+	LysoPE 15:0(2n isomer)	溶血磷脂酰乙醇胺 15:0(2n异构)	Lipids	脂质	LPE	溶血磷脂酰乙醇胺	-	3	8241.26	4170	4978.02	3458.46	3413.11	7070.73	11723	13525.8	14415.3	7924.67	7252.35	6007.91	-	-	1.14481	0.0111816	0.438413	-1.18964	down	1.06691	0.00643872	0.351509	-1.50837	down	-	-	-	-	-
pmp001047	347.17	167.11	346.163	C16H26O8	[M+H]+	Jasminoside G	茉莉花苷 G	Terpenoids	萜类	Monoterpenoids	倍萜	871589-35-4	3	92241.3	92985.1	109367	234436	268765	258398	49785.3	36781.8	67312.5	152413	145866	187505	-	-	-	-	-	-	-	1.14278	0.000129104	4.94932	2.30723	up	1.19114	0.000745697	2.58526	1.37031	up
Zmzp000145	189.16	84.0803	188.153	C9H20N2O2	[M+H]+	Trimethyllysine	三甲基赖氨酸	Amino acids and derivatives	氨基酸及其衍生物	Amino acids and derivatives	氨基酸及其衍生物	23284-33-5	3	498362	542286	543069	721974	787539	684786	1.76175e+06	1.31108e+06	1.5083e+06	540435	686199	548115	C03793	ko00310,ko01100	1.25809	0.0156633	0.345704	-1.53239	down	1.13291	0.0213221	0.478986	-1.06194	down	-	-	-	-	-
pmb2640	199.17	199.17	200.178	C12H24O2	[M-H]-	Dodecanoic acid (Lauric acid)	十二烷酸(月桂酸)	Lipids	脂质	Free fatty acids	游离脂肪酸	143-07-7	3	235749	295001	296727	143526	134482	177776	121685	107053	101117	262424	205714	210733	C02679	ko00061,ko01100,ko01110	1.25059	0.00934518	2.50862	1.32689	up	-	-	-	-	-	-	-	-	-	-
Lmtn004049	263.129	204.115	264.136	C15H20O4	[M-H]-	Abscisic acid	脱落酸	Organic acids	有机酸	Organic acids	有机酸	21293-29-8	3	10543.3	7574.23	9508.68	4655.39	4410.3	3271.7	62498.7	70048.6	69136.8	17496.5	18451.2	15834.3	C06082	ko00906,ko01100,ko01110,ko04075	1.26962	0.000537459	0.136978	-2.86799	down	1.1662	0.00104963	0.0611719	-4.03099	down	1.13092	0.0144759	0.446583	-1.163	down
Lahp003986	435.13	273.08	434.121	C21H22O10	[M+H]+	3,4-Dihydro-4-(4'-hydroxyphenyl)-5,7-dihydroxycoumarin glucoside	3,4-二氢-4-(4'-羟基苯基)-5,7-二羟基香豆素 葡萄糖苷	Lignans and Coumarins	木脂素和香豆素	Coumarins	香豆素	-	3	3744470	2.5093e+06	5194905	6820260	6581930	6597805	3.14751e+06	3.10518e+06	2.76102e+06	5993240	7247685	5559340	-	-	-	-	-	-	-	1.16334	5.81657e-05	2.21884	1.14981	up	-	-	-	-	-
mws1641	165.041	120.021	164.033	C6H4N4O2	[M+H]+	Lumazine	2,4-二氧四氢蝶啶	Nucleotides and derivatives	核苷酸及其衍生物	Nucleotides and derivatives	核苷酸及其衍生物	487-21-8	3	63183.4	71030.7	55769.5	17099.2	28224.9	29604.1	31049.8	29264.2	10981	23923.6	22363.4	29089.8	C03212	-	1.07395	0.00968837	2.66476	1.414	up	-	-	-	-	-	1.11921	0.00304852	0.394393	-1.3423	down
mws1574	373.114	123.008	374.121	C16H22O10	[M-H]-	Geniposidic acid	京尼平苷酸	Terpenoids	萜类	Monoterpenoids	倍萜	27741-01-1	3	279568	279991	279991	136548	233956	150227	67619.3	71085.5	47143.5	133437	108750	103089	C11673	ko00902,ko01110	1.25808	0.00116914	4.5174	2.17549	up	1.08128	0.0596622	2.80191	1.48641	up	-	-	-	-	-
mws0629	281.113	166.086	280.106	C13H16N2O5	[M+H]+	L-Aspartyl-L-Phenylalanine	L-天冬氨酰-L-苯丙氨酸	Amino acids and derivatives	氨基酸及其衍生物	Amino acids and derivatives	氨基酸及其衍生物	13433-09-5	3	28037.7	40054	42580.2	32157.4	42063.9	29661.6	72092.7	107995	90717.3	31371.1	29374	38251	-	-	1.18951	0.0222352	0.408678	-1.29096	down	1.11125	0.0225047	0.383608	-1.38229	down	-	-	-	-	-
Lmmn003398	489.11	285.04	490.111	C23H22O12	[M-H]-	Kaempferol-3-O-(6''-O-acetyl)glucoside	山柰酚-3-O-(6''-O-乙酰)葡萄糖苷	Flavonoids	黄酮	Flavonols	黄酮醇	-	1	186925	187222	249920	59253	51873	55532.8	170048	186218	154104	154582	134301	178298	-	-	-	-	-	-	-	1.16186	0.00465588	0.326545	-1.61464	down	1.18871	0.0175374	0.267053	-1.9048	down
Wasn003942	363.17	201.11	364.173	C16H28O9	[M-H]-	Glucosyl 6,9-dihydroxydec-4-enoic acid	葡萄糖基6,9-二羟基癸-4-烯酸	Others	其它类	Others	其它	-	3	59950.4	79691.2	20005	63723.4	22505	27505	97052.9	106847	108933	73414.6	66038.7	87108.7	-	-	-	-	-	-	-	1.01493	0.0287417	0.36356	-1.45974	down	-	-	-	-	-
pme2266	245.095	227.085	244.088	C10H16N2O3S	[M+H]+	Biotin	D-生物素	Others	其它类	Vitamin	维生素	58-85-5	3	1.11348e+06	999651	1.18232e+06	286409	355636	432826	1.59579e+06	1.74367e+06	1.39663e+06	446484	586251	487582	C00120	ko00780,ko01100,ko01240,ko02010	-	-	-	-	-	1.15127	0.00249608	0.226953	-2.13954	down	1.17364	0.000526558	0.326167	-1.61632	down
Cmjn004337	401.14	269.1	402.153	C18H26O10	[M-H]-	Benzyl-(2''-O-xylosyl)glucoside	苄基-(2''-O-木糖基)葡萄糖苷	Phenolic acids	酚酸类	Phenolic acids	酚酸类	-	1	526661	415116	627660	1.24319e+06	802059	1.0692e+06	1.17547e+06	1.5366e+06	1.72053e+06	790613	953477	726965	-	-	1.21716	0.0169476	0.354067	-1.4979	down	-	-	-	-	-	-	-	-	-	-
pme1654	209.119	59.0151	210.126	C12H18O3	[M-H]-	Jasmonic acid	茉莉酸	Organic acids	有机酸	Organic acids	有机酸	77026-92-7	3	20392.2	23229.8	23445.6	11401.2	6679.12	9701.27	70660.7	76530.5	83372.6	27163.6	23357.5	23356.6	C08491	ko00592,ko01100,ko01110,ko04075	1.26921	0.00275131	0.290885	-1.78148	down	1.15634	0.00103686	0.120494	-3.05296	down	1.13084	0.00226333	0.414233	-1.27149	down
Lmbn001288	131.035	87.0443	132.042	C5H8O4	[M-H]-	2-Hydroxy-2-methyl-3-oxobutanoic acid*	2-羟基-2-甲基-3-氧代丁酸*	Organic acids	有机酸	Organic acids	有机酸	71698-08-3	3	41280.5	47600.7	49389.6	53857.4	52352.7	52759	131882	124348	124565	43867.6	42526.9	54814.3	C06010	ko00290,ko00650,ko00660,ko00770,ko01100,ko01110,ko01210,ko01230	1.26822	2.05922e-05	0.36311	-1.46152	down	1.16879	0.000809397	0.417465	-1.26027	down	-	-	-	-	-
mws0943	151.051	71.0128	152.059	C7H8N2O2	[M-H]-	1,4-Dihydro-1-Methyl-4-oxo-3-pyridinecarboxamide	1,4-二氢-1-甲基-4-氧代-3-吡啶甲酰胺	Alkaloids	生物碱	Pyridine alkaloids	吡啶类生物碱	769-49-3	3	55361.1	40515	30530.7	89057	89715.7	91861	34267	21562.5	20412.1	28661.7	29570.5	36962.5	C05843	ko00760,ko01100	-	-	-	-	-	1.13398	0.00361373	3.54969	1.82769	up	1.1034	0.0205865	2.14097	1.09827	up
MWSmce001	181.048	107.051	180.042	C9H8O4	[M+H]+	5-Acetylsalicylic acid	5-乙酰基水杨酸	Phenolic acids	酚酸类	Phenolic acids	酚酸类	13110-96-8	3	138406	89509.2	156701	352505	200441	219582	23046.3	29693.4	32770.9	105021	107117	135005	-	-	1.23246	0.0358661	4.49788	2.16925	up	1.1502	0.0405067	9.0343	3.17541	up	-	-	-	-	-
Lmqn001932	579.208	417.156	580.216	C28H36O13	[M-H]-	Syringaresinol-4'-O-glucoside; Acanthoside B	丁香树脂酚-4'-O-葡萄糖苷; 无梗五加苷 B	Lignans and Coumarins	木脂素和香豆素	Lignans	木脂素	7374-79-0	3	83821.8	147074	89647.5	117979	101807	52872.5	49183.7	32921.1	60516.1	111028	97116.2	129687	C10890	-	1.08447	0.0836407	2.24752	1.16834	up	-	-	-	-	-	-	-	-	-	-
Lmbp003208	385.12	223.06	384.106	C17H20O10	[M+H]+	Fraxidin-8-O-glucoside	秦皮啶-8-O-葡萄糖苷	Lignans and Coumarins	木脂素和香豆素	Coumarins	香豆素	-	3	343543	373952	353290	239872	138852	132800	266731	249838	362211	276850	294910	362853	-	-	-	-	-	-	-	-	-	-	-	-	1.07877	0.02679	0.477709	-1.0658	down
mws1195	179.07	147.044	178.063	C10H10O3	[M+H]+	p-Coumaric acid methyl ester	对香豆酸甲酯	Phenolic acids	酚酸类	Phenolic acids	酚酸类	3943-97-3	3	334226	460413	365915	57893.2	70016.3	77904.1	12247.9	21723.9	40058.5	124801	133639	99959.5	-	-	1.23897	0.00842208	15.6767	3.97055	up	-	-	-	-	-	1.19041	0.0123688	0.177341	-2.4954	down
Lmfn001337	635.089	169.014	636.096	C27H24O18	[M-H]-	1,2,3-Tri-O-galloyl-β-D-glucose	1,2,3-三-O-没食子酰-β-D-葡萄糖	Phenolic acids	酚酸类	Phenolic acids	酚酸类	-	3	3.41301e+06	3.26836e+06	3.05358e+06	4.0208e+06	4.02903e+06	5.2759e+06	151945	152008	156906	1.49193e+06	1.30603e+06	1.75351e+06	-	-	1.27612	0.00113604	21.1235	4.40078	up	1.16844	0.00932319	28.915	4.85375	up	-	-	-	-	-
MW0148047	340.11	125.06	339.092	C11H21N3O5S2	[M+H]+	Cys-Met-Ser	半胱氨酸-蛋氨酸-丝氨酸	Amino acids and derivatives	氨基酸及其衍生物	Amino acids and derivatives	氨基酸及其衍生物	-	3	1.5428e+06	1.13922e+06	1.3355e+06	3.43201e+06	2.95752e+06	2.81317e+06	3.65687e+06	1.50342e+06	3.86585e+06	2.47864e+06	3.11533e+06	2.38775e+06	-	-	-	-	-	-	-	-	-	-	-	-	1.16641	0.00287175	2.29064	1.19575	up
MWSmce675	271.08	108.02	272.09	C12H16O7	[M-H]-	Arbutin	熊果苷	Phenolic acids	酚酸类	Phenolic acids	酚酸类	497-76-7	1	671731	611172	610290	883691	835969	1.06614e+06	267986	273785	260758	583672	785970	728742	C06186	ko00010	1.27219	0.00238231	2.35904	1.2382	up	1.16171	0.0108969	3.47129	1.79547	up	-	-	-	-	-
Lmhp112042	355.284	263.237	354.277	C21H38O4	[M+H]+	1-Linoleoylglycerol	1-亚油酰甘油酯	Lipids	脂质	Glycerol ester	甘油酯	2277-28-3	3	11411.7	17356.7	13559.4	9399.57	9289.32	5378.92	19019.7	26437.9	26019.1	17358.3	14958.7	12859.8	-	-	-	-	-	-	-	1.0923	0.0094554	0.336723	-1.57037	down	-	-	-	-	-
MWS0811	130.086	84.0818	129.079	C6H11NO2	[M+H]+	L-Pipecolic Acid	L-哌啶酸	Organic acids	有机酸	Organic acids	有机酸	3105-95-1	3	5.90773e+06	4.34252e+06	5.67414e+06	3.18195e+06	2.37911e+06	1.92038e+06	13590747	1.99343e+07	1.84848e+07	7.41706e+06	6.27826e+06	6.35694e+06	C00408	ko00310,ko00960,ko01100,ko01110	1.23641	0.019346	0.30618	-1.70755	down	1.14902	0.0137868	0.143847	-2.7974	down	1.09453	0.011824	0.46981	-1.08985	down
MW0108144	392.19	142.09	391.189	C15H29N5O5S1	[M+H]+	Met-Asn-Lys	L-蛋氨酸-L-天冬酰胺-L-赖氨酸	Amino acids and derivatives	氨基酸及其衍生物	Amino acids and derivatives	氨基酸及其衍生物	-	3	1.77897e+06	2.03228e+06	2.0726e+06	608642	651915	406449	985711	680820	905311	1.18182e+06	1.44047e+06	1.08131e+06	-	-	1.22603	0.00103877	2.2878	1.19396	up	-	-	-	-	-	1.16946	0.000360302	0.283319	-1.8195	down
pme3007	402.995	158.925	404.002	C9H14N2O12P2	[M-H]-	Uridine 5'-diphosphate	尿苷 5'-二磷酸	Nucleotides and derivatives	核苷酸及其衍生物	Nucleotides and derivatives	核苷酸及其衍生物	27821-45-0	3	30925.1	25984.2	27838.8	46976.3	48942.2	52384.9	85958	111044	110869	28916.7	39203.7	34966.4	C00015	ko00240,ko00908,ko01100,ko01232,ko01240	1.26159	0.0105723	0.275272	-1.86107	down	1.13487	0.0206119	0.481706	-1.05377	down	-	-	-	-	-
Lmdp002969	481.1	319.06	480.09	C21H20O13	[M+H]+	Myricetin-3-O-galactoside*	杨梅素-3-O-半乳糖苷*	Flavonoids	黄酮	Flavonols	黄酮醇	15648-86-9	3	1.08043e+06	1.23288e+06	1.26899e+06	472066	486097	641676	642252	597221	860005	1.47031e+06	1.73799e+06	1.99242e+06	-	-	-	-	-	-	-	-	-	-	-	-	1.16229	0.00115321	0.446595	-1.16296	down
Latp003004	395.13	233.08	394.126	C19H22O9	[M+H]+	2-Methyl-5-acetonyl-7-hydroxychromone glucoside	2-甲基-5-丙酮基-7-羟基色原酮 葡萄糖苷	Others	其它类	Chromone	色酮类	-	2	38331.2	58373.5	65004.1	20933.6	17110.1	16437.7	23649.9	70963	31943.2	23754.7	31923.6	26439	-	-	-	-	-	-	-	-	-	-	-	-	1.14197	0.0432004	0.336911	-1.56956	down
Hmcn001415	387.13	225.07	388.137	C17H24O10	[M-H]-	Majoroside	珠子参苷; 大车前草苷	Terpenoids	萜类	Monoterpenoids	倍萜	134140-02-6	1	1.53252e+06	1.12349e+06	1.5704e+06	420030	363010	388295	2.08914e+06	2.19963e+06	1.93183e+06	881590	1.04722e+06	1.19865e+06	-	-	-	-	-	-	-	1.16746	0.00144783	0.188299	-2.4089	down	1.18414	0.0180989	0.277147	-1.85128	down
Lmpp003465	481.1	319.04	480.09	C21H20O13	[M+H]+	Myricetin-3-O-β-D-glucoside*	杨梅素-3-O-β-D-葡萄糖苷*	Flavonoids	黄酮	Flavonols	黄酮醇	19833-12-6	3	1.39141e+06	1.91896e+06	1.6905e+06	490030	839585	754533	927408	828235	831404	2.54225e+06	2.01062e+06	2.72037e+06	-	-	-	-	-	-	-	-	-	-	-	-	1.10802	0.0087555	0.416757	-1.26272	down
MW0158566	458.2	123.04	457.185	C23H27N3O7	[M+H]+	Tyr-Phe-Glu	酪氨酸-苯丙氨酸-谷氨酸	Amino acids and derivatives	氨基酸及其衍生物	Amino acids and derivatives	氨基酸及其衍生物	-	3	2.92598e+07	2.17187e+07	2.53244e+07	1.17673e+07	9.2051e+06	1.54519e+07	3.53389e+07	4.61311e+07	3.33243e+07	1.88512e+07	2.27323e+07	1.68976e+07	-	-	-	-	-	-	-	1.11746	0.0113956	0.317301	-1.65608	down	1.09478	0.010129	0.477365	-1.06683	down
Zmgn000217	129.019	85.0298	130.027	C5H6O4	[M-H]-	Itaconic acid	衣康酸	Organic acids	有机酸	Organic acids	有机酸	97-65-4	3	30125.7	42224.5	50402.2	129954	107711	112643	71065.2	61128.7	67687.6	74127.9	54654.3	63260.8	C00490	ko00660,ko01100	-	-	-	-	-	-	-	-	-	-	1.15217	0.00115155	2.85378	1.51287	up
MW0009430	147.04	91.05	146.037	C9H6O2	[M+H]+	Phenylpropiolic acid	苯丙酸	Organic acids	有机酸	Organic acids	有机酸	637-44-5	3	6.46635e+06	7.05617e+06	7.40128e+06	3.393e+06	4.50945e+06	4.57684e+06	9.19231e+06	8.39968e+06	8.05411e+06	6.35502e+06	4.71792e+06	5.27286e+06	-	-	-	-	-	-	-	1.12439	0.0010852	0.486596	-1.0392	down	-	-	-	-	-
pme1184	268.104	152.057	267.097	C10H13N5O4	[M+H]+	2'-Deoxyguanosine	2'-脱氧鸟苷	Nucleotides and derivatives	核苷酸及其衍生物	Nucleotides and derivatives	核苷酸及其衍生物	961-07-9	3	41811.5	29199.6	32309.8	16729.1	15073.4	17953	19795.1	19463.9	31440	32255	29528.3	23721.6	C00330	ko00230,ko01100,ko01232,ko02010	-	-	-	-	-	-	-	-	-	-	1.14375	0.0370263	0.481564	-1.0542	down
Lmbn001364	131.035	87.0453	132.042	C5H8O4	[M-H]-	4-Hydroxy-2-Oxopentanoic Acid*	4-羟基-2-氧代戊酸*	Organic acids	有机酸	Organic acids	有机酸	3318-73-8	3	40243.5	37996.9	33985.4	58861.6	60785.1	57967.8	148625	155364	137319	55116.6	41641.3	44014.6	C03589	ko00360,ko01100	1.27132	0.000875853	0.254302	-1.97538	down	1.16592	0.0029542	0.402472	-1.31304	down	-	-	-	-	-
mws0064	287.06	135.05	288.063	C15H12O6	[M-H]-	Eriodictyol (5,7,3',4'-Tetrahydroxyflavanone)	圣草酚	Flavonoids	黄酮	Flavanones	二氢黄酮	552-58-9	3	136559	141202	150023	160804	145333	192892	298427	283355	301485	188998	240638	183771	C05631	ko00941,ko01100,ko01110	1.27097	5.66733e-05	0.48432	-1.04597	down	-	-	-	-	-	-	-	-	-	-
mws0749	137.024	93.0346	138.032	C7H6O3	[M-H]-	4-Hydroxybenzoic acid	4-羟基苯甲酸	Phenolic acids	酚酸类	Phenolic acids	酚酸类	99-96-7	3	91072.6	131124	76348.6	224183	192798	187479	191471	154291	128756	129513	143638	174406	C00156	ko00130,ko00790,ko01100,ko01110,ko01240	-	-	-	-	-	-	-	-	-	-	1.09217	0.00932295	2.02468	1.0177	up
Lmsn004162	477.104	169.014	478.111	C22H22O12	[M-H]-	1-O-Galloyl-2-O-p-Coumaroyl-β-D-glucose	1-O-没食子酰-2-O-对香豆酰-β-D-葡萄糖	Phenolic acids	酚酸类	Phenolic acids	酚酸类	94356-18-0	3	13774.4	7658.78	12862.6	16589.5	17310.4	17905.1	1955.6	3413.06	5005	115791	90202.3	121906	-	-	1.12575	0.0356917	3.30605	1.72511	up	1.1126	0.00119933	4.9939	2.32017	up	-	-	-	-	-
MWSmce676	149.046	59.0132	150.053	C5H10O5	[M-H]-	D-Arabinose*	D-阿拉伯糖*	Others	其它类	Saccharides	糖类	10323-20-3	3	171847	245325	222394	638198	589297	538084	423086	379710	384845	261791	285714	351016	C00216	ko00040,ko00053,ko00520,ko01100,ko01250	-	-	-	-	-	-	-	-	-	-	1.17337	0.000708671	2.76059	1.46498	up
Lmxn008846	197.12	153.13	198.126	C11H18O3	[M-H]-	Hydroxydihydrobovolide	羟基二氢博伏内酯	Others	其它类	Lactones	内酯类化合物	6067-11-4	1	76993.2	106261	118905	220296	184722	209866	97070.3	104325	131097	216206	162530	173252	-	-	-	-	-	-	-	-	-	-	-	-	1.12208	0.00334228	2.03497	1.02501	up
pmn001681	165.092	149.061	166.099	C10H14O2	[M-H]-	1-(4-Methoxyphenyl)-1-propanol	1-(4-甲氧苯基)-1-丙醇	Phenolic acids	酚酸类	Phenolic acids	酚酸类	5349-60-0	3	296150	151639	210281	81924	98642.2	113722	252256	265563	106603	56408.4	42999.3	57508.5	-	-	-	-	-	-	-	-	-	-	-	-	1.05276	0.0955758	0.447199	-1.16101	down
MEDP1670	302.12	122.02	279.122	C13H17N3O4	[M+Na]+	Gly-Gly-Phe	甘氨酸-甘氨酸-苯丙氨酸	Amino acids and derivatives	氨基酸及其衍生物	Amino acids and derivatives	氨基酸及其衍生物	6234-26-0	3	799233	1.01561e+06	939764	3.49868e+06	3.12389e+06	3.37082e+06	732973	751104	698255	1.91793e+06	2.60181e+06	2.17502e+06	-	-	-	-	-	-	-	1.16856	0.00148936	4.57922	2.1951	up	1.19484	0.000213772	3.62788	1.85913	up
MW0156974	549.26	517.14	548.244	C21H36N6O11	[M+H]+	Ser-Val-Gln-Glu-Ser	Ser-Val-Gln-Glu-Ser	Amino acids and derivatives	氨基酸及其衍生物	Amino acids and derivatives	氨基酸及其衍生物	-	3	3.10248e+06	1.76346e+06	2.44725e+06	5.73454e+06	5.53039e+06	6.14614e+06	2.43631e+06	2.99568e+06	3.1388e+06	2.81818e+06	3.85481e+06	3.51055e+06	-	-	-	-	-	-	-	1.13928	0.000535586	2.03144	1.02251	up	1.12739	0.00517662	2.38078	1.25144	up
Zmyn000110	258.039	78.9583	259.046	C6H14NO8P	[M-H]-	D-Glucosamine 1-phosphate	D-氨基葡萄糖-1-磷酸	Others	其它类	Saccharides	糖类	2152-75-2	3	17500	21038.8	19054.4	100561	105162	91161	109693	140978	105184	49596.2	63758.6	67366.2	C06156	ko00520,ko01100,ko01250	1.26799	0.0120485	0.161844	-2.62732	down	-	-	-	-	-	1.19948	0.00162267	5.15484	2.36593	up
Lasp003143	193.09	105.07	192.078	C11H12O3	[M+H]+	1,4-Benzodioxin-6-propanol	1,4-Benzodioxin-6-propanol	Others	其它类	Alcohol compounds	醇类化合物	-	1	787521	765444	855236	638356	764884	720994	1.40005e+06	1.66044e+06	1.62903e+06	704424	815373	594333	-	-	-	-	-	-	-	1.14921	0.00334292	0.452975	-1.1425	down	-	-	-	-	-
Hmmp004965	463.12	301.07	462.116	C22H22O11	[M+H]+	Diosmetin-7-O-glucoside*	香叶木素-7-O-葡萄糖苷*	Flavonoids	黄酮	Flavones	黄酮	20126-59-4	2	5.66618e+06	5.84526e+06	5.89749e+06	1.0404e+07	1.4426e+07	1.6177e+07	3.36947e+06	4.69414e+06	3.97019e+06	9.86651e+06	7.18427e+06	8.5599e+06	-	-	-	-	-	-	-	1.13035	0.0252633	3.40765	1.76878	up	1.14733	0.0438917	2.35552	1.23604	up
Zmyn000247	147.03	57.0346	148.037	C5H8O5	[M-H]-	2-Hydroxyglutaric Acid*	2-羟基戊二酸*	Organic acids	有机酸	Organic acids	有机酸	13095-48-2	3	318269	268101	196599	3.25348e+06	3.11915e+06	2.85208e+06	579896	490128	545614	705719	827535	867196	C03196	ko00310,ko01100	1.18328	0.004208	0.484619	-1.04508	down	1.16709	0.00142267	5.70964	2.5134	up	1.19529	0.000806539	11.7817	3.55848	up
Zmdp001647	247.129	184.097	246.122	C10H18N2O5	[M+H]+	γ-Glutamyl-L-valine	γ-谷氨酰胺缬氨酸	Amino acids and derivatives	氨基酸及其衍生物	Amino acids and derivatives	氨基酸及其衍生物	-	3	14702.2	19606.1	13946.6	12391.7	18791.2	20311.8	141367	120781	118208	30693.6	40621.9	41220.9	-	-	1.26778	0.00288425	0.126868	-2.9786	down	1.1551	0.00212	0.135386	-2.88485	down	-	-	-	-	-
MW0151034	386.18	224.13	385.178	C16H27N5O4S1	[M+H]+	His-Met-Val	组氨酸-蛋氨酸-缬氨酸	Amino acids and derivatives	氨基酸及其衍生物	Amino acids and derivatives	氨基酸及其衍生物	-	3	591292	550741	556550	1.90715e+06	2.29694e+06	2.05377e+06	380604	455719	449162	848648	1.16391e+06	990411	-	-	-	-	-	-	-	1.16436	0.0034235	4.8681	2.28336	up	1.19872	0.00510151	3.68416	1.88134	up
MWSHC20125	335.08	135.05	336.084	C16H16O8	[M-H]-	5-O-Caffeoylshikimic acid	5-O-咖啡酰莽草酸	Phenolic acids	酚酸类	Phenolic acids	酚酸类	73263-62-4	1	9.99198e+06	9.95061e+06	8.46973e+06	3.01179e+06	3.54372e+06	3.45078e+06	7.84444e+06	7.06254e+06	9.97358e+06	5.52885e+06	4.21355e+06	5.70295e+06	-	-	-	-	-	-	-	1.13457	0.0260275	0.402173	-1.31411	down	1.19159	0.00346829	0.352181	-1.50561	down
pmb0782	86.0964	69.0698	85.0891	C5H11N	[M+H]+	Piperidine	哌啶	Alkaloids	生物碱	Piperidine alkaloids	哌啶类生物碱	110-89-4	3	1.18578e+06	989285	937731	629210	654488	656557	1.27425e+06	1.59408e+06	1.32753e+06	1.11214e+06	856231	1.16602e+06	C01746	ko00960	-	-	-	-	-	1.15094	0.0162745	0.462421	-1.11272	down	-	-	-	-	-
MWS2413	130.052	58.0302	131.058	C5H9NO3	[M-H]-	N-acetyl-beta-alanine	N-乙酰-β-丙氨酸	Amino acids and derivatives	氨基酸及其衍生物	Amino acids and derivatives	氨基酸及其衍生物	3025-95-4	3	25291.3	33651.2	22602	9167.3	15333.7	9185.11	22262.6	25016	24166.9	14590.6	19028.3	14634.3	C01073	ko00410	-	-	-	-	-	1.06836	0.0154042	0.471493	-1.08469	down	1.09223	0.0217258	0.413101	-1.27543	down
pme0274	132.102	69.0699	131.095	C6H13NO2	[M+H]+	6-Aminocaproic acid	6-氨基己酸	Organic acids	有机酸	Organic acids	有机酸	60-32-2	3	1.09034e+07	8.99375e+06	8.16911e+06	5.09471e+06	4.80793e+06	5.61874e+06	1.3216e+07	1.43467e+07	1.21817e+07	9.80871e+06	7.76926e+06	1.0684e+07	C02378	ko01100	-	-	-	-	-	1.15888	0.00250123	0.390531	-1.35649	down	-	-	-	-	-
pme3011	104.071	69.0348	103.063	C4H9NO2	[M+H]+	γ-Aminobutyric acid	γ-氨基丁酸	Organic acids	有机酸	Organic acids	有机酸	56-12-2	3	163457	175816	168344	36195.2	34851.2	41213.2	858428	844914	944670	480032	578556	447452	C00334	ko00250,ko00330,ko00410,ko00650,ko00760,ko01100	1.27475	0.00170074	0.191697	-2.3831	down	1.16924	0.00131437	0.0423939	-4.56	down	1.20041	5.45128e-05	0.22115	-2.1769	down
Wafn002874	515.14	323.08	516.148	C22H28O14	[M-H]-	4-O-(4'-O-alpha-D-Glucopyranosyl)caffeoylquinic acid	4-O-(4'-O-α-D-吡喃葡萄糖基)咖啡酰奎尼酸	Phenolic acids	酚酸类	Phenolic acids	酚酸类	1401352-62-2	1	726420	693133	606414	1.01603e+06	786987	1.2272e+06	509023	521271	422772	708123	975478	833690	-	-	-	-	-	-	-	1.08635	0.0469305	2.0854	1.06032	up	-	-	-	-	-
Ymjm000116	313.09	151.04	314.1	C14H18O8	[M-H]-	6-O-Acetylarbutin	6-O-乙酰熊果苷	Phenolic acids	酚酸类	Phenolic acids	酚酸类	10338-88-2	2	35726.9	107485	44240.4	187098	113650	158237	44644.2	58018.1	54500	62589.5	81800.8	85263.5	-	-	-	-	-	-	-	1.11622	0.0383017	2.92045	1.54619	up	-	-	-	-	-
MWS20169	269.046	254.021	270.053	C15H10O5	[M-H]-	2,5-dihydroxy-1-methoxy-anthraquinone	2,5-二羟基-1-甲氧基蒽醌	Quinones	醌类	Anthraquinone	蒽醌	-	3	7315.6	8613.39	5471.36	2614.03	2240.01	4826.19	6330.24	3919.51	4817.36	4665.84	3375.99	4156.25	-	-	-	-	-	-	-	-	-	-	-	-	1.01137	0.033308	0.45234	-1.14452	down
pmn001642	503.08	459.1	504.09	C23H20O13	[M-H]-	Kaempferol-3-O-(2''-O-acetyl)glucuronide	山柰酚-3-O-(2''-O-乙酰)葡萄糖醛酸苷	Flavonoids	黄酮	Flavonols	黄酮醇	-	2	52915	61167.3	73472.9	31200.8	23022.5	26101.3	109287	103312	103353	44591.4	35131.1	48431.5	-	-	-	-	-	-	-	1.16024	1.90586e-05	0.254231	-1.97579	down	1.15078	0.016271	0.428271	-1.2234	down
pme1439	165.055	119.049	164.047	C9H8O3	[M+H]+	p-Coumaric acid	对香豆酸	Phenolic acids	酚酸类	Phenolic acids	酚酸类	501-98-4	3	221225	247375	174337	86180	72308	97315.2	145473	114708	151155	76248.7	101663	79657.8	C00811	ko00130,ko00350,ko00940,ko00950,ko01100,ko01110	-	-	-	-	-	-	-	-	-	-	1.1552	0.0179503	0.397867	-1.32964	down
MWSHY0132	449.11	303.05	448.101	C21H20O11	[M+H]+	Quercetin-3-O-rhamnoside(Quercitrin)	槲皮素-3-O-鼠李糖苷(槲皮苷)	Flavonoids	黄酮	Flavonols	黄酮醇	522-12-3	3	2.96246e+07	2.66125e+07	3.11061e+07	1.18973e+07	1.29677e+07	1.40064e+07	3.0559e+07	3.24371e+07	2.73539e+07	1.36836e+07	1.6486e+07	1.89409e+07	C01750	ko00944	-	-	-	-	-	1.1549	0.00294968	0.430231	-1.21682	down	1.18799	0.00209155	0.445042	-1.16799	down
pmb0752	369.118	177.055	368.111	C17H20O9	[M+H]+	3-O-Feruloylquinic acid	3-O-阿魏酰奎宁酸	Phenolic acids	酚酸类	Phenolic acids	酚酸类	1899-29-2	3	26150	10268.1	18028.4	42688.7	24731	35680.7	174892	230956	245994	38757.4	52162.4	51961	C02572	-	1.24432	0.00919283	0.083527	-3.58161	down	1.14591	0.0103572	0.158168	-2.66047	down	-	-	-	-	-
pme2253	177.04	59.01	178.048	C6H10O6	[M-H]-	L-Gulono-1,4-Lactone*	L-古洛糖酸-1,4-内酯*	Others	其它类	Saccharides	糖类	1128-23-0	3	157806	168868	114459	392970	380233	399456	141452	185501	214598	215310	291299	287131	C01040	ko00053,ko01100,ko01240	-	-	-	-	-	1.11698	0.00690457	2.16537	1.11462	up	1.16926	0.0021361	2.65829	1.4105	up
MWSmce220	177.045	59.0139	178.048	C6H10O6	[M-H]-	D-Glucono-1,5-lactone*	D-葡萄糖酸-1,5-内酯*	Others	其它类	Saccharides	糖类	90-80-2	3	157806	168868	114459	392970	380233	399456	141452	185501	214598	215310	291299	287131	C00198	ko00030,ko01100,ko01110,ko01200	-	-	-	-	-	1.11698	0.00690457	2.16537	1.11462	up	1.16926	0.0021361	2.65829	1.4105	up
MWSHY0098	307.08	139.04	306.074	C15H14O7	[M+H]+	Epigallocatechin	表没食子儿茶素	Flavonoids	黄酮	Flavanols	黄烷醇类	970-74-1	2	283635	373210	310766	85347	174806	140903	410311	508297	383519	773619	575504	773421	C12136	ko00941,ko01110	-	-	-	-	-	1.09485	0.00428888	0.308001	-1.69899	down	1.07843	0.00709701	0.41448	-1.27063	down
Zmgp003208	345.17	327.16	344.162	C20H24O5	[M+H]+	5-hydroxy-1-phenyl-7-(3,4-dihydroxy-5-methoxyphenyl)-3-heptanone	5-羟基-1-苯基-7-(3,4-二羟基-5-甲氧基苯基)-3-庚酮	Others	其它类	Ketone compounds	酮类化合物	-	3	25065.6	24287.9	26344.8	69026.7	85111.5	89082.4	21537.2	14129.3	25421.3	23366.1	31362.6	31477.1	-	-	-	-	-	-	-	1.12885	0.00288965	3.98149	1.99331	up	1.19162	0.0112599	3.21302	1.68393	up
MW0006499	299.08	137.03	300.078	C12H16N2O5S	[M-H]-	Carboxytolbutamide	羧甲苯磺丁脲	Others	其它类	Others	其它	2224-10-4	3	5.93111e+06	6.55747e+06	6.47022e+06	683612	2.13325e+06	724786	1.74008e+07	1.64534e+07	1.62691e+07	5.62975e+06	5.22076e+06	5.45066e+06	-	-	1.27259	9.18894e-05	0.378243	-1.40262	down	1.13117	2.57354e-05	0.0706587	-3.82299	down	1.11451	0.00352672	0.186808	-2.42037	down
MW0150850	399.16	124.12	398.155	C15H22N6O7	[M+H]+	His-Asn-Glu	组氨酸-天门冬酰氨-谷氨酸	Amino acids and derivatives	氨基酸及其衍生物	Amino acids and derivatives	氨基酸及其衍生物	-	3	33620.7	51535.1	50524.7	107505	48114	63852.1	14939.7	15051.8	13170.8	48114	60005	44105	-	-	1.23564	0.0325144	3.1435	1.65237	up	1.11934	0.0803221	5.08479	2.34619	up	-	-	-	-	-
Ymjm000152	271.08	108.02	272.09	C12H16O7	[M-H]-	p-Hydroxypheny-β-D-allopyranoside	对羟基苯-β-D-别吡喃糖苷	Phenolic acids	酚酸类	Phenolic acids	酚酸类	-	1	414156	310922	317945	537241	678207	536902	150908	264218	267238	635012	706093	507627	-	-	-	-	-	-	-	1.07871	0.00474023	2.56806	1.36068	up	-	-	-	-	-
MW0107376	261.01	181.06	262.015	C9H10O7S	[M-H]-	Homovanillic acid sulfate	硫酸高香草酸	Phenolic acids	酚酸类	Phenolic acids	酚酸类	38339-06-9	3	3.70761e+06	3.69003e+06	3.98909e+06	7.15687e+06	6.86141e+06	7.37014e+06	3.83371e+06	2.98621e+06	3.725e+06	6.31223e+06	4.92772e+06	4.71201e+06	-	-	-	-	-	-	-	1.14058	0.00105996	2.02832	1.02028	up	-	-	-	-	-
Lmhp010573	517.34	263.24	516.33	C27H48O9	[M+H]+	1-Linoleoylglycerol-3-O-glucoside*	1-亚油酰甘油酯-3-O-葡萄糖苷*	Lipids	脂质	Glycerol ester	甘油酯	-	1	79081.5	112311	111759	13780.1	13377.6	12427.6	107661	126199	127861	80284.8	58374.7	65836.2	-	-	-	-	-	-	-	1.16821	0.00351131	0.109436	-3.19184	down	1.19509	0.0151804	0.130579	-2.937	down
pmp000236	565.155	367.1	564.148	C26H28O14	[M+H]+	Isovitexin-8-O-xyloside	异牡荆素-8-O-木糖苷	Flavonoids	黄酮	Flavones	黄酮	-	3	60005	15589.2	24952.2	14799.7	15753.9	16043.3	57505	30525.4	59273.5	23901.2	17745.8	18715.2	-	-	-	-	-	-	-	1.08922	0.0687065	0.316331	-1.66049	down	-	-	-	-	-
Zmzn000078	168.99	78.96	169.998	C3H7O6P	[M-H]-	Dihydroxyacetone phosphate	磷酸二羟基丙酮	Others	其它类	Saccharides	糖类	57-04-5	3	572302	729254	853737	326635	290845	429956	1.65961e+06	1.72344e+06	1.35679e+06	584686	620637	577601	C00111	ko00010,ko00040,ko00051,ko00052,ko00561,ko00562,ko00564,ko00640,ko00710,ko00760,ko01100,ko01110,ko01200,ko01230	1.20659	0.00474435	0.454718	-1.13696	down	1.15132	0.00400293	0.220985	-2.17798	down	1.09577	0.0276607	0.485983	-1.04102	down
Wagp001892	267.14	69.07	266.137	C11H22O7	[M+H]+	(2S,4R)-4-(Beta-D-Glucopyranosyloxy)-2-Pentanol	(2S,4R)-4-(β-D-吡喃葡萄糖基氧基)-2-戊醇	Others	其它类	Others	其它	183744-50-5	1	3.03427e+06	2.38721e+06	2.20941e+06	7.4786e+06	7.37591e+06	7.74053e+06	1.15357e+06	1.27674e+06	1.15445e+06	4.38392e+06	4.0272e+06	4.58175e+06	-	-	1.23198	0.03009	2.1287	1.08997	up	1.16923	5.43268e-05	6.30308	2.65606	up	1.18517	0.000626561	2.961	1.56608	up
Lmrn003000	165.06	103.06	166.063	C9H10O3	[M-H]-	2-Hydroxy-3-phenylpropanoic acid	2-羟基-3-苯基丙酸	Phenolic acids	酚酸类	Phenolic acids	酚酸类	7326-19-4	1	115784	134055	135311	65253.3	74215.3	61415.5	457715	489102	483876	181681	129650	157561	C05607	ko00360,ko00960,ko01100,ko01110	1.27209	2.77702e-05	0.269205	-1.89322	down	1.16801	0.000112373	0.14041	-2.83228	down	-	-	-	-	-
MW0157826	437.19	298.12	436.178	C20H28N4O5S1	[M+H]+	Thr-Trp-Met	苏氨酸-色氨酸-甲硫氨酸	Amino acids and derivatives	氨基酸及其衍生物	Amino acids and derivatives	氨基酸及其衍生物	-	3	854608	814118	888040	2.10769e+06	1.56638e+06	1.03975e+06	492135	429790	649326	924574	1.03136e+06	1.27482e+06	-	-	-	-	-	-	-	1.06941	0.0709564	3.00004	1.58498	up	-	-	-	-	-
pme2602	184.002	96.9696	185.009	C3H8NO6P	[M-H]-	O-Phospho-L-serine	O-磷酸-L-丝氨酸	Amino acids and derivatives	氨基酸及其衍生物	Amino acids and derivatives	氨基酸及其衍生物	407-41-0	3	90389.2	109069	88580.1	13870.3	21937.1	16301.4	89735	80012.7	68497.9	48782.5	60435.7	68437.3	C01005	ko00260,ko00270,ko00970,ko01100,ko01110,ko01200,ko01230	-	-	-	-	-	1.14684	0.00449236	0.218719	-2.19285	down	1.18574	0.0031797	0.180909	-2.46666	down
Zbln002999	819.24	353.09	820.25	C38H44O20	[M-H]-	3-O,6-O-bis(3-methoxy-4-hydroxy-trans-cinnamoyl)-β-D-fructofuranosyl2-O,6-O-diacetyl-α-D-glucopyranoside|1-O-Acetyl-3-O,6-O-bis[3-(4-hydroxy-3-methoxyphenyl)acryloyl]-β-D-fructofuranosyl1-O,2-O,6-O-triacetyl-α-D-glucopyranoside	3-O,6-O-双(3-甲氧基-4-羟基-反式肉桂酰)-D-果呋喃糖基-2,6-O-二乙酰基-D-吡喃葡萄糖苷|1-O-乙酰基-3-O,6-O-双[3-(4-羟基-3-甲氧基苯基)丙烯酰]-β-D-果呋喃糖基1-O,2-O,6-O-三乙酰基-D-葡萄糖苷	Phenolic acids	酚酸类	Phenolic acids	酚酸类	-	3	497614	542667	464924	1.33198e+06	1.72875e+06	2.04461e+06	904063	665435	788270	1.2811e+06	1.26781e+06	1.68386e+06	-	-	-	-	-	-	-	1.08647	0.0362934	2.16533	1.11459	up	1.17543	0.0270732	3.39179	1.76205	up
MW0150524	617.3	585.27	616.286	C29H40N6O9	[M+H]+	Gly-Tyr-Tyr-Ser-Lys	甘氨酸-酪氨酸-酪氨酸-丝氨酸-赖氨酸	Amino acids and derivatives	氨基酸及其衍生物	Amino acids and derivatives	氨基酸及其衍生物	-	3	228248	298106	351995	1.27378e+06	1.42709e+06	1.59908e+06	354987	446347	548334	946172	1.31702e+06	1.24597e+06	-	-	-	-	-	-	-	1.13735	0.00207995	3.18594	1.67172	up	1.18488	0.00290826	4.8955	2.29146	up
mws2208	195.065	177.055	194.058	C10H10O4	[M+H]+	Ferulic Acid	阿魏酸	Phenolic acids	酚酸类	Phenolic acids	酚酸类	537-98-4	3	127201	129174	200005	4753155	4789695	5827400	307505	260005	75005	1805005	1542505	1285005	C01494	ko00940,ko01100,ko01110	-	-	-	-	-	1.12968	0.00387604	23.922	4.58027	up	1.19843	0.00482183	33.6786	5.07376	up
Hmcp002207	479.118	317.06	478.111	C22H22O12	[M+H]+	Isorhamnetin-7-O-glucoside (Brassicin)*	异鼠李素-7-O-葡萄糖苷 (蔓菁苷)*	Flavonoids	黄酮	Flavonols	黄酮醇	6743-96-0	3	175724	284563	212575	571224	446494	452468	151928	115559	195779	746931	757458	996846	-	-	-	-	-	-	-	1.12271	0.00458542	3.17352	1.66609	up	1.11522	0.00783358	2.18498	1.12762	up
Smhp003438	611.16	593.14	610.153	C27H30O16	[M+H]+	Luteolin-6,8-di-C-glucoside	木犀草素-6,8-C-二葡萄糖苷	Flavonoids	黄酮	Flavones	黄酮	29428-58-8	3	106457	92505	92041.7	87505	147505	66069.4	193560	234237	219651	94768.4	66966.4	85341.4	C10102	-	1.25537	0.00450748	0.449463	-1.15373	down	1.00767	0.0253885	0.465025	-1.10462	down	-	-	-	-	-
Wasn003821	409.21	187.13	350.194	C16H30O8	[M+CH3COOH-H]-	Glucosyl 3,7-dimethyloct-2-ene-1,6,7-triol	葡萄糖基 3,7-二甲基辛-2-烯-1,6,7-三醇	Others	其它类	Others	其它	-	1	20230.2	29781.3	25103.5	84889.6	84899.1	86166.1	6402.65	6292.91	6321.34	54862.3	54246.2	44149.7	-	-	1.25955	0.0210466	3.94991	1.98182	up	1.17012	2.59679e-05	13.4593	3.75054	up	1.18432	0.00170043	3.40751	1.76872	up
Zamp003418	329.12	167.07	328.116	C15H20O8	[M+H]+	Paeonoside	牡丹酚苷	Others	其它类	Others	其它	20309-70-0	3	417202	403160	338346	141717	153339	165326	48995.1	54355.1	96967.8	191006	169235	167168	C10717	-	1.23964	0.0009093	5.78435	2.53215	up	1.04902	0.0166346	2.29826	1.20054	up	1.18643	0.00712148	0.397324	-1.33161	down
mws2367	299.11	119.05	300.121	C14H20O7	[M-H]-	Salidroside	红景天苷	Phenolic acids	酚酸类	Phenolic acids	酚酸类	10338-51-9	2	306207	300297	310199	92305.8	69070.2	82821.9	251085	224733	199625	188315	136649	189344	C06046	ko00350,ko01100	-	-	-	-	-	1.14503	0.00406079	0.361537	-1.46778	down	1.19381	0.00016331	0.266387	-1.90841	down
MWStz063	170.154	152.144	169.147	C10H19NO	[M+H]+	2-Ethyl-2,6,6-trimethylpiperidin-4-one	2-乙基-2,6,6-三甲基派啶-4-酮	Alkaloids	生物碱	Piperidine alkaloids	哌啶类生物碱	133568-79-3	3	1.14217e+06	1.10568e+06	1.16189e+06	161391	184130	135735	242944	198439	233765	400682	573831	504278	-	-	1.27259	2.61978e-06	5.05035	2.33638	up	-	-	-	-	-	1.19849	1.89789e-06	0.141142	-2.82479	down
Zmxp003107	611.161	287.057	610.153	C27H30O16	[M+H]+	Luteolin-7,3'-di-O-glucoside	木犀草素-7,3'-O-二葡萄糖苷	Flavonoids	黄酮	Flavones	黄酮	52187-80-1	3	508583	882174	640371	211565	326053	346219	1.08034e+06	750350	745430	790336	1.12958e+06	935420	-	-	-	-	-	-	-	1.09848	0.0249502	0.343089	-1.54335	down	1.06045	0.0583254	0.435146	-1.20043	down
Zjhp090618	331.12	137.06	330.11	C18H18O6	[M+H]+	5,7-Dihydroxy-6,8-dimethyl-3-(2',4'-hydroxybenzyl)chroman-4-One	5,7-二羟基-6,8-二甲基-3-(2',4'-羟基苄基)色满-4-酮	Flavonoids	黄酮	Other Flavonoids	其它类黄酮	-	3	3021.12	5010.15	5753	45558.6	48228.4	50076.4	2926.39	5977.11	4711.07	20322.6	14495.9	15853.7	-	-	-	-	-	-	-	1.1524	3.20081e-05	10.5669	3.40148	up	1.18727	4.33239e-05	10.4368	3.38361	up
Lmsn005321	779.11	301	780.117	C36H28O20	[M-H]-	1-O-p-Coumaroyl-2-O-galloyl-4,6-(S)-HHDP-β-D-glucose	1-O-对香豆酰-2-O-没食子酰-4,6-(S)-六羟基二苯甲酰基-β-D-葡萄糖	Phenolic acids	酚酸类	Phenolic acids	酚酸类	-	3	5904.88	11003.3	5024.52	8287.77	8281.2	2022.02	50529.6	64037.2	69400.5	34457.6	24297.6	33387.5	-	-	1.24185	0.00609257	0.119221	-3.0683	down	1.09044	0.0051175	0.101056	-3.30677	down	-	-	-	-	-
MW0155244	522.29	193.16	521.285	C25H39N5O7	[M+H]+	Phe-Leu-Asp-Lys	Phe-Leu-Asp-Lys	Amino acids and derivatives	氨基酸及其衍生物	Amino acids and derivatives	氨基酸及其衍生物	-	3	2.0146e+06	2.60175e+06	1.90549e+06	1.41369e+06	1.37388e+06	1.35777e+06	1.04168e+06	971406	953601	1.65463e+06	2.27726e+06	1.70701e+06	-	-	1.23698	0.0300921	2.19836	1.13643	up	-	-	-	-	-	-	-	-	-	-
pma6455	229.012	96.9696	230.019	C5H11O8P	[M-H]-	Ribulose-5-phosphate	核酮糖-5-磷酸	Others	其它类	Saccharides	糖类	4151-19-3	3	89998.8	85618.3	84447.4	60444.4	63702.7	116193	242787	231731	208324	87847.3	62444.6	87489.4	C00199	ko00030,ko00040,ko00710,ko00740,ko01100,ko01110,ko01200,ko01230,ko01240,ko01250	1.26987	0.00426898	0.380855	-1.39268	down	1.08857	0.00484803	0.351969	-1.50648	down	-	-	-	-	-
MWSprf012	355.12	135.04	354.11	C20H18O6	[M+H]+	Asarinin	细辛脂素	Lignans and Coumarins	木脂素和香豆素	Lignans	木脂素	133-04-0	3	279631	290338	221182	46350.5	82125.2	123300	235462	248158	218439	140908	188799	203686	-	-	-	-	-	-	-	1.03813	0.012405	0.358624	-1.47945	down	1.08206	0.00437016	0.318239	-1.65182	down
Wasn000977	311.1	89.24	312.106	C11H20O10	[M-H]-	4-O-galactopyranosylxylose	4-O-吡喃半乳糖木糖	Others	其它类	Saccharides	糖类	14087-31-1	2	125700	102800	123649	220200	267874	234391	39325.2	70057.8	60316.7	289404	272824	251831	-	-	1.14591	0.00724356	2.07513	1.0532	up	1.13594	0.000889919	4.25732	2.08995	up	1.17012	0.00445744	2.05159	1.03674	up
Smnp001524	355.1	235.06	354.095	C16H18O9	[M+H]+	8-C-glucosyl-noreugenin	8-C-葡萄糖基-去甲丁香色原酮	Others	其它类	Chromone	色酮类	-	3	114287	210892	167675	837505	316196	232795	102065	86248.7	86154.7	172044	179638	124684	-	-	-	-	-	-	-	1.03288	0.189096	5.05156	2.33673	up	-	-	-	-	-
MW0146199	540.23	367.13	539.223	C23H33N5O10	[M+H]+	Asp-Lys-Tyr-Asp	Asp-Lys-Tyr-Asp	Amino acids and derivatives	氨基酸及其衍生物	Amino acids and derivatives	氨基酸及其衍生物	-	3	151262	247580	236461	472994	609545	392249	219358	168903	154776	735082	704384	510133	-	-	-	-	-	-	-	1.11023	0.0303002	2.71582	1.44139	up	1.08654	0.0307301	2.32139	1.21499	up
Zmdp000292	189.135	70.0652	188.127	C7H16N4O2	[M+H]+	Arginine methyl ester*	精氨酸甲酯*	Amino acids and derivatives	氨基酸及其衍生物	Amino acids and derivatives	氨基酸及其衍生物	-	3	83090.9	58365.9	68102.5	27301.4	59888.6	48456.4	266775	201331	176895	67662.9	66991	91885	-	-	1.22823	0.0259655	0.324898	-1.62194	down	1.1109	0.0155426	0.210304	-2.24945	down	-	-	-	-	-
mws1593	665.215	161.044	666.222	C24H42O21	[M-H]-	D-Maltotetraose	D-麦芽四糖	Others	其它类	Saccharides	糖类	34612-38-9	3	91568.4	58754.5	63039.1	14624.8	8399.49	11982.9	249305	206550	156627	40838.2	31815.9	34348.2	C02052	-	1.19923	0.0261647	0.348356	-1.52136	down	1.1577	0.0184392	0.0571563	-4.12894	down	1.17175	0.0257843	0.164074	-2.60758	down
MW0150496	540.23	508.21	539.223	C23H33N5O10	[M+H]+	Gly-Thr-Phe-Thr-Asp	甘氨酸-苏氨酸-苯丙氨酸-苏氨酸-天门冬氨酸	Amino acids and derivatives	氨基酸及其衍生物	Amino acids and derivatives	氨基酸及其衍生物	-	3	649752	1.44904e+06	605165	1.11167e+06	1.039e+06	999705	272264	300303	420834	1.93156e+06	1.49926e+06	1.35155e+06	-	-	1.06562	0.169949	2.72192	1.44462	up	1.14006	0.000373582	3.17131	1.66508	up	-	-	-	-	-
MWS201401	204.098	133.06	203.091	C7H13N3O4	[M+H]+	Ala-Asn	L-丙氨酸-L-天冬氨酸	Amino acids and derivatives	氨基酸及其衍生物	Amino acids and derivatives	氨基酸及其衍生物	31796-57-3	3	167416	96241.8	60155.3	35664.8	32568.3	20043.3	100005	39248.3	30063.3	37578.3	42877.3	54245.8	-	-	-	-	-	-	-	-	-	-	-	-	1.05156	0.127273	0.272615	-1.87506	down
Zmdp000972	136.042	91.0537	135.035	C4H9NO2S	[M+H]+	S-Methyl-L-cysteine	S-甲基-L-半胱氨酸	Amino acids and derivatives	氨基酸及其衍生物	Amino acids and derivatives	氨基酸及其衍生物	1187-84-4	3	142936	140944	133590	163518	175444	183138	28238.6	44133.3	60267.1	109810	79137.2	114662	C22040	ko02010	1.19719	0.00562879	3.14742	1.65417	up	1.11644	0.000753101	3.93625	1.97682	up	-	-	-	-	-
Lmlp001436	183.065	165.055	182.058	C9H10O4	[M+H]+	Dihydrocaffeic acid	二氢咖啡酸	Phenolic acids	酚酸类	Phenolic acids	酚酸类	1078-61-1	3	101783	140005	10959.7	48049.5	42771.1	95005	256513	197571	175859	69795.5	91319.7	64184.8	C10447	ko00350	-	-	-	-	-	1.07556	0.009807	0.294988	-1.76127	down	-	-	-	-	-
Lmhp009190	679.39	263.24	678.383	C33H58O14	[M+H]+	2-Linoleoylglycerol-1,3-di-O-glucoside	2-亚油酰甘油酯-1,3-二-O-葡萄糖苷	Lipids	脂质	Glycerol ester	甘油酯	-	2	701014	505969	504015	122360	92798.8	105168	521960	485299	519163	426077	300367	430120	-	-	-	-	-	-	-	1.16358	2.24732e-05	0.209855	-2.25253	down	1.188	0.0179167	0.187217	-2.41722	down
Lhsp101912	359.15	327.12	358.142	C20H22O6	[M+H]+	Dehydrodiconiferyl alcohol	脱氢双松柏醇	Lignans and Coumarins	木脂素和香豆素	Lignans	木脂素	4263-87-0	1	896884	934095	932694	496951	506444	484055	121721	142818	117802	446927	625261	461554	-	-	1.27386	3.94298e-06	7.2283	2.85366	up	1.16549	4.64207e-06	3.89038	1.95991	up	-	-	-	-	-
Lmfn003630	449.07	316.02	450.08	C20H18O12	[M-H]-	Myricetin-3-O-xyloside*	杨梅素-3-O-木糖苷*	Flavonoids	黄酮	Flavonols	黄酮醇	-	3	458807	751174	612428	394960	355323	425130	587089	956372	1.08204e+06	746133	1.02137e+06	1.09793e+06	-	-	-	-	-	-	-	1.04596	0.080272	0.447691	-1.15942	down	-	-	-	-	-
Hmcp002187	509.128	347.07	508.122	C23H24O13	[M+H]+	Limocitrin-3-O-galactoside	柠檬素-3-O-半乳糖苷	Flavonoids	黄酮	Flavonols	黄酮醇	-	3	263040	342017	124066	247505	305396	277505	1.10444e+06	1.28329e+06	1.3836e+06	356496	275279	408916	-	-	1.19992	0.000805704	0.193333	-2.37084	down	1.16193	0.00529176	0.220189	-2.18318	down	-	-	-	-	-
MWSprf170	243.1	133.06	242.094	C15H14O3	[M+H]+	Pinostilbene; 3,4'-dihydroxy-5-methoxystilbene	松芪; 3,4'-二羟基-5-甲氧基二苯乙烯	Others	其它类	Stilbene	茋类	42438-89-1	3	1.7916e+06	1.71555e+06	1.80579e+06	110353	101646	125232	467218	462630	475385	474795	654995	584927	-	-	1.27593	0.000375937	3.78083	1.9187	up	1.16585	1.85467e-05	0.239983	-2.059	down	1.20233	0.000134655	0.0634736	-3.9777	down
pmb2922	565.05	323.03	566.055	C15H24N2O17P2	[M-H]-	Uridine 5'-diphospho-D-glucose	尿苷 5'-二磷酸-D-葡萄糖	Nucleotides and derivatives	核苷酸及其衍生物	Nucleotides and derivatives	核苷酸及其衍生物	133-89-1	1	1.29654e+06	1.54064e+06	1.31972e+06	723355	707413	705010	4.39876e+06	3.5391e+06	4.02879e+06	1.05593e+06	1.41987e+06	1.56782e+06	C00029	ko00040,ko00052,ko00053,ko00500,ko00520,ko00524,ko00561,ko00908,ko01100,ko01110,ko01240,ko01250	1.2604	0.00531244	0.347374	-1.52544	down	1.16697	0.00570206	0.178478	-2.48618	down	-	-	-	-	-
MWSHC20116	355.28	81.07	354.277	C21H38O4	[M+H]+	10,12-Octadecadienoic acid,2,3-dihydroxypropyl ester,(10E,12Z)-	10,12-十八二碳烯酸,2,3-二羟基丙基酯	Lipids	脂质	Free fatty acids	游离脂肪酸	1908475-46-6	2	610978	801450	800561	63674.5	79894.1	60224.5	880082	981254	891862	402241	511312	600380	-	-	-	-	-	-	-	1.16719	0.00100598	0.0740205	-3.75593	down	1.19691	0.00836602	0.0920895	-3.44082	down
Hmqn003268	303.05	151.03	304.058	C15H12O7	[M-H]-	5,7,3',4',5'-Pentahydroxydihydroflavone	5,7,3',4',5'-五羟基-二氢黄酮	Flavonoids	黄酮	Flavanones	二氢黄酮	-	3	60311.7	81245.5	74937.1	52130.5	41835.5	46520.3	143725	101422	123193	73993.3	110258	99544.8	-	-	-	-	-	-	-	1.13557	0.0200269	0.381404	-1.39061	down	-	-	-	-	-
MW0158716	493.15	319.11	494.169	C26H26N2O8	[M-H]-	TyrMe-TyrMe-OH	TyrMe-TyrMe-OH	Amino acids and derivatives	氨基酸及其衍生物	Amino acids and derivatives	氨基酸及其衍生物	-	3	3.89453e+06	4.62e+06	5.18954e+06	6.00815e+06	4.22223e+06	5.91996e+06	9.97304e+06	9.42885e+06	1.01747e+07	4.97051e+06	3.54986e+06	3.57556e+06	-	-	1.24594	0.000803022	0.463341	-1.10985	down	-	-	-	-	-	-	-	-	-	-
HX1151	229.09	107.05	228.079	C14H12O3	[M+H]+	Resveratrol	白藜芦醇	Others	其它类	Stilbene	茋类	501-36-0	1	1.33241e+06	1.51914e+06	1.26381e+06	2.48002e+06	3.007e+06	2.88663e+06	1.78623e+06	2.46839e+06	2.50179e+06	1.84086e+06	1.37274e+06	2.07908e+06	C03582	ko00945,ko01110	-	-	-	-	-	-	-	-	-	-	1.17392	0.00472589	2.03473	1.02484	up
pme2816	301.216	209.2	300.209	C20H28O2	[M+H]+	4-Oxoretinol	4-氧视黄醇	Others	其它类	Vitamin	维生素	62702-55-0	3	21995.3	21708.5	20429.5	5410.52	7575.64	8143.17	14079.1	17704.4	22418.3	12994.3	16829.1	19710.7	C16683	-	-	-	-	-	-	1.08928	0.0336522	0.389827	-1.35909	down	1.17366	0.000456586	0.329459	-1.60183	down
MWSHY0135	625.176	317.075	624.169	C28H32O16	[M+H]+	Isorhamnetin-3-O-rutinoside (Narcissin)*	异鼠李素-3-O-芸香糖苷 (水仙苷)*	Flavonoids	黄酮	Flavonols	黄酮醇	604-80-8	3	181074	259758	226637	240356	232448	247944	107530	98647.8	70157.7	198556	274050	192971	-	-	1.19379	0.0153404	2.41543	1.27228	up	1.12957	0.00223183	2.60823	1.38307	up	-	-	-	-	-
MWS0994	351.079	164.034	352.087	C10H16N4O10	[M-H]-	N-Carbamoyl-L-aspartate	N-氨基甲酰基-L-天冬氨酸	Amino acids and derivatives	氨基酸及其衍生物	Amino acids and derivatives	氨基酸及其衍生物	13184-27-5	3	131798	133971	115037	43889.9	63689.5	51257.4	57998.6	45265.6	62277	65721.9	99538.9	82854.2	C00438	ko00240,ko00250,ko01100,ko01240	1.23679	0.000896826	2.30037	1.20187	up	-	-	-	-	-	1.16258	0.000887022	0.417106	-1.26151	down
Zblp002839	167.07	123.05	166.063	C9H10O3	[M+H]+	3-(3-Hydroxyphenyl)-propionic acid	3-(3-羟基苯基)丙酸	Phenolic acids	酚酸类	Phenolic acids	酚酸类	621-54-5	2	376063	425882	323644	613457	714240	633347	62394.5	68707.7	68770.5	325141	422601	494730	C11457	ko00360,ko01100	1.27029	0.00876027	5.63153	2.49353	up	1.16871	0.00264097	9.81146	3.29447	up	-	-	-	-	-
MW0126471	406.17	259.11	405.165	C18H23N5O6	[M+H]+	Roseoflavin	玫瑰黄素	Others	其它类	Others	其它	51093-55-1	3	997904	1.28646e+06	998862	706465	861001	640354	4.88054e+06	2.06546e+06	2.85424e+06	876764	1.13421e+06	762488	C21647	ko01100,ko01110	1.13623	0.120413	0.335015	-1.5777	down	1.09753	0.0935701	0.225282	-2.15019	down	-	-	-	-	-
MWSHY0116	611.197	303.087	610.19	C28H34O15	[M+H]+	Hesperetin-7-O-rutinoside (Hesperidin)*	橙皮素-7-O-芸香糖苷 (橙皮苷)*	Flavonoids	黄酮	Flavanones	二氢黄酮	520-26-3	3	68791	79953.2	47186.7	405895	325925	447105	44659.2	55461.5	25571.2	313356	203921	271663	C09755	-	-	-	-	-	-	1.14323	0.00731114	9.37948	3.22951	up	1.17966	0.00800348	6.01704	2.58905	up
mws0154	173.05	93.03	174.053	C7H10O5	[M-H]-	Shikimic acid	莽草酸	Organic acids	有机酸	Organic acids	有机酸	138-59-0	1	1.928e+06	2.07689e+06	2.53884e+06	3.18017e+06	3.21359e+06	3.55576e+06	4.57618e+06	5.23949e+06	4.71374e+06	2.85335e+06	1.85592e+06	2.3991e+06	C00493	ko00400,ko00996,ko00999,ko01100,ko01110,ko01230,ko01240	1.2447	0.000649475	0.450378	-1.15079	down	-	-	-	-	-	-	-	-	-	-
MWS20203	785.084	301	786.092	C34H26O22	[M-H]-	Tercatain	Tercatain	Tannins	鞣质	Tannin	鞣质	103744-87-2	3	41682.8	35685.8	29777.4	19653.9	20027.7	22171.7	10107.8	16981.9	17054.3	24000.8	34196.1	36529.3	-	-	1.16868	0.010097	2.42719	1.27929	up	-	-	-	-	-	-	-	-	-	-
Zmhp102730	627.16	303.05	626.148	C27H30O17	[M+H]+	6-Hydroxykaempferol-3,6-O-Diglucoside	6-羟基山柰酚-3,6-O-二葡萄糖苷	Flavonoids	黄酮	Flavonols	黄酮醇	-	3	3044440	917719	1.5503e+06	1045005	1217505	613076	763255	517984	549924	933950	1.23331e+06	1.45655e+06	-	-	1.02745	0.189402	3.01036	1.58994	up	-	-	-	-	-	-	-	-	-	-
mws0213	151.061	59.0139	152.069	C5H12O5	[M-H]-	Ribitol*	核糖醇*	Others	其它类	Saccharides	糖类	488-81-3	3	36621.3	43218.9	41838.5	69006	61416.9	72621.1	23654.8	22810.8	11996.7	33355.4	28231.4	43215	C00474	ko00040,ko00740,ko01100	1.10148	0.0151082	2.08132	1.0575	up	1.10401	0.000700062	3.47308	1.79621	up	-	-	-	-	-
pme0513	151.061	59.0139	152.069	C5H12O5	[M-H]-	Xylitol*	木糖醇*	Others	其它类	Saccharides	糖类	87-99-0	3	36621.3	43218.9	41838.5	69006	61416.9	72621.1	23654.8	22810.8	11996.7	33355.4	28231.4	43215	C00379	ko00040,ko01100,ko02010	1.10148	0.0151082	2.08132	1.0575	up	1.10401	0.000700062	3.47308	1.79621	up	-	-	-	-	-
Ymjm000143	447.15	163.04	446.142	C19H26O12	[M+H]+	2,3,4-Trihydroxybutyl 6-O-(E)-caffeoyl-β-D-glucopyranoside	2,3,4-三羟基丁基6-O-(E)-咖啡酰-β-D-吡喃葡萄糖苷	Phenolic acids	酚酸类	Phenolic acids	酚酸类	-	3	50459.6	50307.8	34450.6	101981	113946	69379.6	32289.8	37058	36048.8	31819.1	49561.5	44621.1	-	-	-	-	-	-	-	1.11444	0.0444743	2.70698	1.43669	up	1.06326	0.0490444	2.10998	1.07723	up
Lmqn000213	665.215	341.109	666.222	C24H42O21	[M-H]-	Stachyose	水苏糖	Others	其它类	Saccharides	糖类	470-55-3	3	2389.39	2009.64	2011.62	30304.5	37744.2	47265.6	3314.43	12632.8	7832.43	7425.95	14645.5	16461.6	C01613	ko00052,ko01100	1.05922	0.164024	0.269586	-1.89118	down	1.05339	0.0111087	4.84929	2.27777	up	1.19773	0.0177436	17.9879	4.16896	up
NK10251888	203.15	70.0653	202.143	C8H18N4O2	[M+H]+	NG,NG-Dimethyl-L-arginine*	NG,NG-二甲基-L-精氨酸*	Amino acids and derivatives	氨基酸及其衍生物	Amino acids and derivatives	氨基酸及其衍生物	30315-93-6	3	123391	117518	102331	148882	215735	170623	554180	425815	504041	138220	195793	215340	C03626	-	1.2654	0.00811288	0.231289	-2.11223	down	1.1328	0.00475258	0.360665	-1.47127	down	-	-	-	-	-
pme3967	312.13	180.088	311.123	C12H17N5O5	[M+H]+	2-(Dimethylamino)guanosine*	2-(二甲基氨基)鸟苷*	Nucleotides and derivatives	核苷酸及其衍生物	Nucleotides and derivatives	核苷酸及其衍生物	2140-67-2	3	108049	129753	112778	224492	174877	179360	206910	237695	298574	127219	187776	135303	-	-	1.2138	0.0336639	0.471729	-1.08397	down	-	-	-	-	-	-	-	-	-	-
pmb3068	337.09	163.04	338.1	C16H18O8	[M-H]-	1-O-p-Coumaroylquinic acid	1-O-对香豆酰奎宁酸	Phenolic acids	酚酸类	Phenolic acids	酚酸类	-	3	61817.1	86598.6	56719.1	432371	469289	425835	2.81727e+06	1.11499e+06	1.13858e+06	723530	736577	770079	-	-	1.24838	0.102458	0.0404538	-4.62758	down	1.04898	0.157156	0.26179	-1.93352	down	1.1918	5.80151e-05	6.47134	2.69406	up
Wbtn006077	405.08	243.03	406.09	C19H18O10	[M-H]-	Lancerin; 4-C-Glucosyl-1,3,7-Trihydroxyxanthone	柳叶素；4-C-β-D-葡萄糖基-1,3,7-三羟基呫吨酮	Flavonoids	黄酮	Other Flavonoids	其它类黄酮	81991-99-3	3	1.51562e+06	1.61492e+06	2.46612e+06	1.8764e+06	1.88285e+06	2.27939e+06	4.52809e+06	4.80732e+06	3.17182e+06	1.8789e+06	2.35991e+06	1.5113e+06	C10075	-	1.14566	0.0253572	0.447473	-1.16013	down	1.08476	0.0430528	0.482812	-1.05047	down	-	-	-	-	-
MWSHY0151	319.045	273.04	318.038	C15H10O8	[M+H]+	Quercetagetin; 3,3',4',5,6,7-Hexahydroxyflavone	槲皮万寿菊素；六羟黄酮	Flavonoids	黄酮	Flavonols	黄酮醇	90-18-6	3	5289.52	8813.52	16234.5	5796.86	10005	17505	97461.2	81402.3	69015.8	38038.8	43345.8	27432.6	C10122	-	1.21992	0.00631788	0.122389	-3.03046	down	1.11482	0.00608983	0.134367	-2.89575	down	-	-	-	-	-
pmb0981	348.07	136.062	347.063	C10H14N5O7P	[M+H]+	Adenosine 5'-monophosphate	腺苷-5'-单磷酸	Nucleotides and derivatives	核苷酸及其衍生物	Nucleotides and derivatives	核苷酸及其衍生物	61-19-8	3	1.59244e+06	1.44667e+06	1.25173e+06	2.31623e+06	2.11612e+06	3.16475e+06	1.14606e+06	955768	1.04863e+06	915266	1.2397e+06	1.44781e+06	C00020	ko00230,ko00908,ko01100,ko01110,ko01232,ko01240	-	-	-	-	-	1.11899	0.0405563	2.41143	1.26989	up	-	-	-	-	-
pme2125	503.162	179.055	504.169	C18H32O16	[M-H]-	Raffinose*	棉子糖*	Others	其它类	Saccharides	糖类	512-69-6	3	44291.5	71160.5	29412.1	195006	222004	167931	46693.7	97621.7	92923.9	109747	85496	70262	C00492	ko00052,ko01100,ko02010	-	-	-	-	-	1.03385	0.00680334	2.46561	1.30195	up	1.12948	0.00220962	4.03786	2.01359	up
Zmxn003874	585.23	537.21	586.241	C31H38O11	[M-H]-	7,8-Dihydro-Buddlenol B(threo)	7,8-二氢-醉鱼草醇(赤式)	Phenolic acids	酚酸类	Phenolic acids	酚酸类	-	2	1.20821e+07	1.11994e+07	13432227	4.72876e+06	3.99056e+06	5.43558e+06	1.50649e+06	1.58399e+06	1.48121e+06	6.0103e+06	6.14501e+06	5.76222e+06	-	-	1.27439	0.00358938	8.03067	3.00552	up	1.15492	0.0162121	3.09621	1.6305	up	1.17642	0.00131529	0.385548	-1.37502	down
MW0109723	392.19	213.11	391.178	C16H29N3O6S	[M+H]+	s-Hexylglutathione	S-己基-L-谷胱甘肽	Amino acids and derivatives	氨基酸及其衍生物	Amino acids and derivatives	氨基酸及其衍生物	24425-56-7	3	1.01172e+06	2147505	1.11933e+06	2.16857e+06	2.00335e+06	1.8635e+06	475389	1057505	795005	4289460	4364895	2823055	C02886	-	-	-	-	-	-	1.05726	0.00722633	2.59265	1.37443	up	-	-	-	-	-
MW0152403	398.2	132.1	375.219	C17H33N3O4S1	[M+Na]+	Leu-Leu-Met	L-亮氨酸-L-亮氨酸-L-蛋氨酸	Amino acids and derivatives	氨基酸及其衍生物	Amino acids and derivatives	氨基酸及其衍生物	-	3	1.1318e+06	1.34018e+06	1.3483e+06	77676	61008.2	36525.2	1.53847e+06	1.31668e+06	1.52151e+06	530271	839702	668501	-	-	-	-	-	-	-	1.15891	0.00204848	0.0400327	-4.64268	down	1.19059	0.0027205	0.0458629	-4.44653	down
Lmbp003825	325.09	163.04	324.084	C15H16O8	[M+H]+	Skimmin (7-Hydroxycoumarin-7-O-glucoside)	茵芋苷	Lignans and Coumarins	木脂素和香豆素	Coumarins	香豆素	93-39-0	2	334164	349091	347053	287505	233202	155709	87779	112148	82086	249990	176144	281308	-	-	1.26254	0.000169301	3.6534	1.86924	up	1.05606	0.0679273	2.39853	1.26215	up	-	-	-	-	-
Waxn004903	747.15	585.12	748.149	C33H32O20	[M-H]-	3,5-Di-O-caffeoyl-1-O-(2,4-dimaloyl)-quinic acid	3,5-二-O-咖啡酰-1-O-(2,4-二苹果酰)-奎尼酸	Phenolic acids	酚酸类	Phenolic acids	酚酸类	-	3	228334	267794	266882	598594	636958	767566	64206.5	38479.3	31946.9	292349	242621	238267	-	-	1.24045	0.0003207	5.66735	2.50267	up	1.15506	0.00528823	14.8784	3.89515	up	1.18226	0.0111133	2.62528	1.39247	up
pme3443	207.066	192.041	208.074	C11H12O4	[M-H]-	Sinapinaldehyde	芥子醛	Phenolic acids	酚酸类	Phenolic acids	酚酸类	4206-58-0	3	20294.7	16477.5	14981.7	12555.3	6214.19	6586.09	32765.9	64461.7	46926.1	21783.8	19595.5	18758.3	C05610	ko00940,ko01100,ko01110	1.17193	0.0742958	0.359018	-1.47787	down	1.10773	0.0438567	0.175893	-2.50723	down	1.01395	0.0302663	0.489927	-1.02936	down
Hmpn005101	451.123	289.07	452.132	C21H24O11	[M-H]-	Sieboldin	3-羟基根皮苷	Flavonoids	黄酮	Chalcones	查耳酮	18777-73-6	3	218140	214919	223453	222040	293687	319261	75924.6	133211	90098.1	140066	219486	162643	-	-	1.18043	0.0185851	2.19398	1.13355	up	1.09313	0.0107963	2.79042	1.48048	up	-	-	-	-	-
mws1292	565.155	409.092	564.148	C26H28O14	[M+H]+	Isoschaftoside	异夏佛塔苷	Flavonoids	黄酮	Flavones	黄酮	52012-29-0	3	63872.3	80388.6	70213.6	121442	141966	98297.6	160771	238237	312505	131888	129916	83855.9	-	-	1.20457	0.0616956	0.301434	-1.73008	down	-	-	-	-	-	-	-	-	-	-
MWSHC20170	269.1	59.02	270.11	C13H18O6	[M-H]-	Phenylmethyl β-L-glucopyranoside	苯甲基 β-L-吡喃葡萄糖苷	Phenolic acids	酚酸类	Phenolic acids	酚酸类	176018-22-7	1	61646	53384.5	66342.3	29409.3	22245	38377.7	43797.1	53734.7	55077.9	37450.4	33642.4	52047.7	-	-	-	-	-	-	-	-	-	-	-	-	1.08903	0.00797915	0.496392	-1.01045	down
mws0248	243.062	110.025	244.07	C9H12N2O6	[M-H]-	Uridine	尿嘧啶核苷	Nucleotides and derivatives	核苷酸及其衍生物	Nucleotides and derivatives	核苷酸及其衍生物	58-96-8	3	37280.4	43264	33040.6	12722.6	16061.8	18740.9	32583.2	37914.2	46661.2	29559.5	37418.5	23193.5	C00299	ko00240,ko01100,ko01232,ko02010	-	-	-	-	-	1.10798	0.0178446	0.405649	-1.3017	down	1.14908	0.00613558	0.418412	-1.25701	down
MW0007355	503.08	285.04	504.085	C30H16O8	[M-H]-	Hypericin	金丝桃蒽酮	Others	其它类	Others	其它	548-04-9	3	2.31413e+06	2.52789e+06	2.43302e+06	225142	161574	172219	3.23685e+06	2.86017e+06	845424	1.14932e+06	1.41098e+06	860676	C07606	-	-	-	-	-	-	1.09733	0.103114	0.0805098	-3.63469	down	1.19954	0.000270496	0.076829	-3.7022	down
Lmhp008718	506.324	184.073	505.317	C25H48NO7P	[M+H]+	LysoPC 17:2	溶血磷脂酰胆碱 17:2	Lipids	脂质	LPC	溶血磷脂酰胆碱	-	3	8346.19	8842.35	9961.84	17016.2	13331.3	13186.5	13138.1	21849.3	20181.8	5909.11	9628.57	7593.66	-	-	1.14956	0.0686216	0.492129	-1.02289	down	-	-	-	-	-	-	-	-	-	-
Zmhn001883	329.088	209.042	330.095	C14H18O9	[M-H]-	Vanillic acid-4-O-glucoside	香草酸-4-O-葡萄糖苷	Phenolic acids	酚酸类	Phenolic acids	酚酸类	32142-31-7	3	1.96363e+06	2.47245e+06	2.21501e+06	1171170	1.63326e+06	1.10195e+06	3.05813e+06	3.82724e+06	2.37908e+06	2.38265e+06	2.41957e+06	1.51815e+06	-	-	-	-	-	-	-	1.07602	0.0365993	0.421653	-1.24587	down	-	-	-	-	-
Wasn002043	485.09	315.07	486.101	C20H22O14	[M-H]-	3,5-Di-Galloyl Sorbitol	3,5-二没食子酰基 山梨糖醇	Phenolic acids	酚酸类	Phenolic acids	酚酸类	-	3	29054.7	22723.3	15915.8	119277	102214	117508	40998.9	32751.4	33882.1	46522.5	44491	28835	-	-	-	-	-	-	-	1.15739	0.00127657	3.14961	1.65517	up	1.17499	0.000321147	5.00783	2.32419	up
Jmwn002494	325.09	119.05	326.1	C15H18O8	[M-H]-	(2E)-3-[4-(β-D-glucopyranoside)-phenylacrylic]-acid	(2E)-3-[4-(β-D-吡喃葡萄糖苷)-苯丙烯酸]酸	Phenolic acids	酚酸类	Phenolic acids	酚酸类	-	1	3.57675e+06	3.64807e+06	3.66227e+06	1.43533e+06	1.49742e+06	1.52482e+06	9.08797e+06	8.4749e+06	9.58127e+06	2.87369e+06	3.15147e+06	3.40529e+06	-	-	1.27223	0.00329103	0.401084	-1.31802	down	1.169	0.00167892	0.164219	-2.60631	down	1.20243	5.56989e-07	0.409436	-1.28829	down
MWSHC20102	197.08	151.04	196.074	C10H12O4	[M+H]+	3-Hydroxy-1-(4-Hydroxy-3-Methoxyphenyl)Propan-1-One	3-羟基-1-(4-羟基-3-甲氧基苯基)丙烷-1-酮	Phenolic acids	酚酸类	Phenolic acids	酚酸类	2196-18-1	2	9	9	9	819777	1.71488e+06	1.48614e+06	336608	319603	146009	1.02386e+06	1.29385e+06	707444	-	-	1.27471	0.0481504	3.36566e-05	-14.8588	down	1.07408	0.0511281	5.01209	2.32541	up	1.20264	0.0378663	148918	17.1842	up
pmp000344	271.06	243.06	270.053	C15H10O5	[M+H]+	3',4',7-Trihydroxyflavone	3',4',7-三羟基黄酮	Flavonoids	黄酮	Flavones	黄酮	2150-11-0	1	4099.05	8840.49	4519.12	34387.1	30727.2	27394.6	13501.8	13981.4	19063.3	19978.6	14286.5	12512.3	-	-	1.13387	0.0150329	0.375081	-1.41473	down	-	-	-	-	-	1.15591	0.000840355	5.29874	2.40565	up
Zajp002650	595.16	577.16	594.159	C27H30O15	[M+H]+	Vitexin-7-O-glucoside	牡荆素-7-葡萄糖苷	Flavonoids	黄酮	Flavones	黄酮	-	3	94279.4	149144	91633.8	55691.7	44482.8	22231.6	41297.1	14576.1	31978.4	22144.8	32813.2	21324.9	-	-	1.14229	0.0333798	3.8139	1.93127	up	-	-	-	-	-	1.02894	0.0435986	0.365328	-1.45273	down
Lmmp003817	535.11	287.05	534.101	C24H22O14	[M+H]+	Kaempferol-3-O-(6''-malonyl)glucoside*	山柰酚-3-O-(6''-丙二酰)葡萄糖苷*	Flavonoids	黄酮	Flavonols	黄酮醇	-	3	1.2367e+07	1.03169e+07	1.43929e+07	450503	428010	426028	1.78471e+07	1.69191e+07	1.23644e+07	3.84648e+06	6.48447e+06	5.42746e+06	-	-	-	-	-	-	-	1.1677	0.0120778	0.0276793	-5.17505	down	1.20146	0.0095946	0.0351849	-4.8289	down
MW0158138	434.2	145.05	433.196	C20H27N5O6	[M+H]+	Trp-Gln-Thr	色氨酸-谷氨酸-苏氨酸	Amino acids and derivatives	氨基酸及其衍生物	Amino acids and derivatives	氨基酸及其衍生物	-	3	9.32885e+06	7.69851e+06	19736500	1.80968e+07	1.62341e+07	1.76143e+07	6001145	7.47028e+06	1.21339e+07	1.13612e+07	1.12879e+07	6.99488e+06	-	-	-	-	-	-	-	1.02073	0.0327426	2.02869	1.02055	up	-	-	-	-	-
Wagn012030	653.38	397.14	654.383	C31H58O14	[M-H]-	2-Palmitoyl-Sn-Glycerol 3-O-Diglucoside	2-棕榈酰-Sn-甘油 3-O-二葡萄糖苷	Lipids	脂质	Glycerol ester	甘油酯	-	2	4.37247e+06	4.93885e+06	3.89411e+06	511982	444315	711651	2.20335e+06	3.11009e+06	2.94137e+06	2.13123e+06	1.89093e+06	1.26689e+06	-	-	-	-	-	-	-	1.14305	0.010865	0.202058	-2.30716	down	1.19048	0.00391204	0.126308	-2.98499	down
MWSslk136	623.2	315.1	622.19	C29H34O15	[M+H]+	Pectolinarin	大蓟苷	Flavonoids	黄酮	Flavones	黄酮	28978-02-1	3	22379.1	23243.2	26120.6	38733.5	28534.2	26608.1	186210	177073	181831	60543.5	100591	77287.7	-	-	1.27498	3.27576e-05	0.131611	-2.92565	down	1.16023	1.43299e-05	0.172213	-2.53773	down	-	-	-	-	-
Lmsn002887	311.077	163.04	312.084	C14H16O8	[M-H]-	1-O-Caffeoyl-β-D-xylose	1-O-咖啡酰-β-D-木糖	Phenolic acids	酚酸类	Phenolic acids	酚酸类	-	3	24546.3	31855.2	42378.3	198369	251556	150061	45774.1	39363.7	31851.4	145991	88508.4	108586	-	-	-	-	-	-	-	1.14151	0.0296308	5.12857	2.35856	up	1.17036	0.0264115	6.07398	2.60264	up
pmp001288	593.187	285.077	592.179	C28H32O14	[M+H]+	Acacetin-7-O-rutinoside (Linarin)	金合欢素-7-O-芸香糖苷 (蒙花苷)	Flavonoids	黄酮	Flavones	黄酮	480-36-4	3	26421.8	15105.8	32815.8	15294.4	24170.5	13218	76955.3	101273	123727	23915.3	25163.8	37322.6	-	-	1.19534	0.0195582	0.246206	-2.02206	down	1.13279	0.0203187	0.174473	-2.51893	down	-	-	-	-	-
Hmgp001685	623.2	163.03	622.19	C29H34O15	[M+H]+	Crenatoside	黄药苷	Phenolic acids	酚酸类	Phenolic acids	酚酸类	61276-16-2	3	471750	454490	459496	814442	738028	684964	27505	28465.5	20694.8	510795	493610	307333	C10481	-	1.27316	7.72907e-06	18.0752	4.17594	up	1.16753	0.00261854	29.1845	4.86713	up	-	-	-	-	-
Lmjp003090	385.113	223.06	384.106	C17H20O10	[M+H]+	Isofraxidin-7-O-glucoside	异秦皮啶-7-O-葡萄糖苷	Lignans and Coumarins	木脂素和香豆素	Coumarins	香豆素	483-91-0	3	382505	335005	305005	155005	76224.8	48571.7	410005	362505	165532	101578	157505	104455	-	-	-	-	-	-	-	-	-	-	-	-	1.08081	0.00449237	0.27364	-1.86965	down
Lmfn003760	477.07	301.04	478.075	C21H18O13	[M-H]-	Quercetin-4'-O-glucuronide*	槲皮素-4'-O-葡萄糖醛酸苷*	Flavonoids	黄酮	Flavonols	黄酮醇	201463-36-7	2	2.66295e+06	3.65719e+06	4.10937e+06	1.27461e+06	549448	557499	3.10819e+06	3.40117e+06	2.89338e+06	2.01575e+06	2.25121e+06	1.31299e+06	-	-	-	-	-	-	-	1.09093	0.00249773	0.253283	-1.98118	down	1.11818	0.0105361	0.228348	-2.1307	down
pmn001710	521.13	359.08	522.137	C24H26O13	[M-H]-	Rosmarinic acid-3'-O-glucoside	迷迭香酸-3'-O-葡萄糖苷	Phenolic acids	酚酸类	Phenolic acids	酚酸类	910028-78-3	3	226218	339675	200566	203149	189692	254198	67937.7	107768	70507.8	162154	267845	268185	-	-	1.19142	0.0459318	3.11299	1.6383	up	1.10409	0.00729456	2.62796	1.39394	up	-	-	-	-	-
Wbmp003302	165.09	91.05	164.084	C10H12O2	[M+H]+	Frambinone	羟苯基丁酮	Others	其它类	Ketone compounds	酮类化合物	-	2	3235230	2205005	4.08454e+06	1015005	692505	775005	1.33151e+06	2743345	3157850	2962020	2612305	1720005	-	-	-	-	-	-	-	1.01592	0.0991775	0.343235	-1.54273	down	1.1461	0.0458131	0.260638	-1.93988	down
MW0158942	543.27	105.09	542.27	C23H38N6O9	[M+H]+	Val-Asp-Pro-Val-Asn	Val-Asp-Pro-Val-Asn	Amino acids and derivatives	氨基酸及其衍生物	Amino acids and derivatives	氨基酸及其衍生物	-	3	33013.6	112831	52347.8	509161	398702	364386	21973.2	31780.6	41556.6	128063	167557	98244.8	-	-	-	-	-	-	-	1.15536	0.0111543	13.3485	3.7386	up	1.12663	0.00493022	6.41924	2.6824	up
pme2746	784.15	437.087	785.157	C27H33N9O15P2	[M-H]-	Riboflavin 5'-Adenosine Diphosphate	核黄素-5'-腺嘌呤二磷酸	Nucleotides and derivatives	核苷酸及其衍生物	Nucleotides and derivatives	核苷酸及其衍生物	146-14-5	3	43993.9	47425.8	49073.3	63472.2	70913.2	86110.7	92387.1	139093	115329	58613	43356.4	74874.1	C00016	ko00740,ko01100,ko01110,ko01240	1.23102	0.0349737	0.405101	-1.30365	down	-	-	-	-	-	-	-	-	-	-
MWSHY0061	595.16	287.06	594.159	C27H30O15	[M+H]+	Kaempferol-3-O-neohesperidoside*	山柰酚-3-O-新橙皮糖苷*	Flavonoids	黄酮	Flavonols	黄酮醇	32602-81-6	1	5585595	13988365	19379800	5617110	5066675	3.54798e+06	2.0178e+07	25379625	1.85299e+07	12253040	11646710	7173250	-	-	-	-	-	-	-	1.14242	0.0100822	0.222068	-2.17093	down	-	-	-	-	-
Lmfn000604	331.067	169.014	332.074	C13H16O10	[M-H]-	6-O-Galloyl-β-D-glucose*	6-O-没食子酰-β-D-葡萄糖*	Phenolic acids	酚酸类	Phenolic acids	酚酸类	13186-19-1	1	1.28077e+07	1.19962e+07	1.67199e+07	5.25863e+06	7.42993e+06	6.82557e+06	1.17759e+07	1.35506e+07	1.26589e+07	15552840	1.27468e+07	8.88464e+06	-	-	-	-	-	-	-	-	-	-	-	-	1.12322	0.0231651	0.46995	-1.08942	down
MW0150866	496.21	464.18	497.223	C20H31N7O8	[M-H]-	His-Asn-Val-Glu	组氨酸-天门冬酰氨-缬氨酸-谷氨酸	Amino acids and derivatives	氨基酸及其衍生物	Amino acids and derivatives	氨基酸及其衍生物	-	3	37564.8	38613.3	27523.1	86445.6	74125.4	88985.9	35525.1	34832.9	25210.5	72461.3	75503.1	44010.7	-	-	-	-	-	-	-	1.1331	0.00125184	2.61129	1.38476	up	1.15995	0.00144655	2.4065	1.26693	up
MWSHY0080	595.17	287.06	594.159	C27H30O15	[M+H]+	Luteolin-7-O-neohesperidoside (Lonicerin)*	木犀草素-7-O-新橘皮糖苷 (忍冬苷)*	Flavonoids	黄酮	Flavones	黄酮	25694-72-8	1	12244755	21256345	6.67922e+06	6740770	1.78913e+06	3.19943e+06	1.59691e+07	24948640	1.61161e+07	14437085	12640365	8224510	C12630	ko00944	-	-	-	-	-	1.05387	0.0208743	0.205656	-2.2817	down	-	-	-	-	-
HX1128	391.14	229.09	390.132	C20H22O8	[M+H]+	Polygonum cuspidatum glycoside	虎杖苷	Others	其它类	Stilbene	茋类	-	2	131958	164857	182113	67431.9	26017	30339.8	260317	230532	267255	91191.6	151209	103600	-	-	-	-	-	-	-	1.11643	0.000294534	0.163287	-2.61452	down	1.10477	0.00403919	0.258471	-1.95193	down
Hmlp003185	681.166	287.055	680.159	C30H32O18	[M+H]+	Luteolin-7-O-(6''-malonyl)glucoside-5-O-rhamnoside	木犀草素-7-O-(6''-丙二酰)葡萄糖苷-5-O-鼠李糖苷	Flavonoids	黄酮	Flavones	黄酮	-	3	24651.8	12327.8	23716.3	11195.2	8538.08	8676.75	61033.7	110030	277505	19995.8	16128.3	27597.3	-	-	1.12557	0.18683	0.13531	-2.88566	down	1.10456	0.166044	0.0633348	-3.98086	down	-	-	-	-	-
MWS3149	151.041	107.052	152.047	C8H8O3	[M-H]-	3-Methoxybenzoic acid	3-甲氧基苯甲酸	Phenolic acids	酚酸类	Phenolic acids	酚酸类	586-38-9	3	89869.3	95255.7	89485.2	7881.75	7882.1	5818.23	563897	507488	552411	108935	77013.3	98738.2	-	-	1.27513	0.00130903	0.169116	-2.56391	down	1.16875	0.0010203	0.0132911	-6.23339	down	1.19953	0.000110035	0.0785917	-3.66948	down
Lmbp002336	611.16	303.05	610.153	C27H30O16	[M+H]+	Quercetin-3-O-(2''-O-rhamnosyl)galactoside	槲皮素-3-O-(2''-O-鼠李糖基)半乳糖苷	Flavonoids	黄酮	Flavonols	黄酮醇	-	3	1277505	532561	659391	63035.2	77523.6	175005	1.33162e+06	2661110	1.4136e+06	139352	245024	183788	-	-	-	-	-	-	-	1.13115	0.0577555	0.0583692	-4.09865	down	1.12122	0.0859497	0.127787	-2.96819	down
Lasp003640	183.06	77.04	182.058	C9H10O4	[M+H]+	2,4-Dihydroxy-6-methoxyacetophenone	2,4-二羟基-6-甲氧基苯乙酮	Others	其它类	Ketone compounds	酮类化合物	3602-54-8	1	486222	264284	563134	383095	241707	372150	188973	164651	168019	312873	370005	205005	-	-	1.12344	0.0974101	2.51827	1.33243	up	-	-	-	-	-	-	-	-	-	-
MA10107783	207.03	119.05	208.037	C10H8O5	[M-H]-	3-[(1-Carboxyvinyl)oxy]benzoic acid	3-[(1-羧乙烯基)氧基]苯甲酸	Phenolic acids	酚酸类	Phenolic acids	酚酸类	16929-37-6	3	224417	242927	253155	112586	92126.5	128938	958887	1.05781e+06	1.03805e+06	318327	246473	315801	C20772	ko00130,ko01100,ko01110,ko01240	1.27385	0.000748105	0.235862	-2.08399	down	1.16519	0.000346083	0.109224	-3.19464	down	1.163	0.000877782	0.463083	-1.11066	down
MWS201461	288.204	175.119	287.196	C12H25N5O3	[M+H]+	Leu-Arg	L-亮氨酸-L-精氨酸	Amino acids and derivatives	氨基酸及其衍生物	Amino acids and derivatives	氨基酸及其衍生物	26607-15-8	3	24493.9	46530.5	46087.9	122259	86717.1	86170.3	40689.3	35563	49446	62353.6	38546.6	69193.5	-	-	-	-	-	-	-	1.10324	0.0313217	2.34806	1.23147	up	1.07324	0.0196967	2.5202	1.33354	up
MW0139227	245.08	135.04	244.074	C14H12O4	[M+H]+	Oxyresveratrol	氧化白藜芦醇	Others	其它类	Stilbene	茋类	29700-22-9	3	2.19558e+07	2.36547e+07	2.26509e+07	1.49981e+07	1.29669e+07	1.1252e+07	2.46415e+07	2.90823e+07	3.21331e+07	1.31594e+07	2.17038e+07	2.3599e+07	-	-	-	-	-	-	-	1.12403	0.00826704	0.456771	-1.13046	down	-	-	-	-	-
pmp000593	595.17	287.06	594.159	C27H30O15	[M+H]+	Luteolin-7-O-rutinoside*	木犀草素-7-O-芸香糖苷*	Flavonoids	黄酮	Flavones	黄酮	3563-98-2	1	1655005	2412505	559984	857505	825005	356016	3.93093e+06	7109485	2.16638e+06	1437505	2032505	1160005	-	-	-	-	-	-	-	1.0511	0.121826	0.154354	-2.69568	down	-	-	-	-	-
mws1297	269.1	101.02	270.11	C13H18O6	[M-H]-	Benzyl glucoside	苄基葡萄糖苷	Phenolic acids	酚酸类	Phenolic acids	酚酸类	4304-12-5	2	39549.4	35091.5	43187.7	22245	13401.7	15355.7	42194.3	36976.9	39637.3	29420.1	17141.1	20040.8	-	-	-	-	-	-	-	1.10105	0.00441837	0.429282	-1.22	down	1.12493	0.00353442	0.432852	-1.20805	down
pmb2826	147.03	87.01	148.037	C5H8O5	[M-H]-	L-Citramalic acid	2-甲基苹果酸	Organic acids	有机酸	Organic acids	有机酸	6236-09-5	2	223573	568899	643891	1.80767e+06	1.59137e+06	444447	1.19436e+06	1.002e+06	1.37903e+06	694240	383782	529805	C02614	ko00660,ko01100	1.04953	0.0143715	0.401736	-1.31568	down	-	-	-	-	-	-	-	-	-	-
MW0114815	325.09	119.05	326.1	C15H18O8	[M-H]-	Melilotoside	草木樨苷	Phenolic acids	酚酸类	Phenolic acids	酚酸类	618-67-7	3	872440	957700	833344	409089	385128	384652	2.69726e+06	2.26536e+06	2.08511e+06	795868	806198	1.04966e+06	C05158	ko00999,ko01110	1.25659	0.0124661	0.377921	-1.40384	down	1.16566	0.00841009	0.167269	-2.57975	down	1.19598	0.00396353	0.442604	-1.17591	down
MW0152919	365.15	165.04	364.142	C13H24N4O6S1	[M+H]+	Lys-Cys-Asp	L-赖氨酸-L-半胱氨酸-L-天冬氨酸	Amino acids and derivatives	氨基酸及其衍生物	Amino acids and derivatives	氨基酸及其衍生物	-	3	61919.1	115005	68005.4	184346	201957	124914	97505	52091.6	73418.5	68778.9	87090.4	122579	-	-	-	-	-	-	-	1.02273	0.0341118	2.2923	1.19679	up	1.01255	0.0415569	2.0872	1.06157	up
MW0139314	479.12	317.06	479.119	C22H23O12+	[M]+	Petunidin-3-O-galactoside	牵牛花素-3-O-半乳糖苷	Flavonoids	黄酮	Anthocyanidins	花青素	28500-02-9	1	1.44063e+06	566782	592505	1270005	1145005	587869	3.2419e+06	1.33363e+07	1.04639e+07	9.32179e+06	6.70644e+06	1.24093e+07	-	-	1.15683	0.111926	0.0961434	-3.37867	down	1.0559	0.115713	0.111045	-3.17079	down	-	-	-	-	-
pmp000585	519.11	433.11	518.106	C24H22O13	[M+H]+	Apigenin-7-O-(6''-malonyl)glucoside	芹菜素-7-O-(6''-丙二酰)葡萄糖苷	Flavonoids	黄酮	Flavones	黄酮	86546-87-4	2	103183	79153.7	82896.1	44747.2	34405.7	45303.7	68249.2	57897.7	71321.7	48601	56376.1	85005	C10020	-	-	-	-	-	-	-	-	-	-	-	1.14626	0.0123236	0.469235	-1.09162	down
Wbtp004753	303.05	229.05	302.043	C15H10O7	[M+H]+	1,2,3,7,8-pentahydroxy-6-methylanthracene-9,10-dione	1,2,3,7,8-五羟基-6-甲基蒽-9,10-二酮	Flavonoids	黄酮	Other Flavonoids	其它类黄酮	-	3	12505	20005	5766.84	39212	40291.3	52505	7687.84	12505	32505	177505	150005	93718.2	-	-	-	-	-	-	-	-	-	-	-	-	1.05245	0.00621237	3.44878	1.78609	up
pmb0530	664.116	136.062	663.109	C21H27N7O14P2	[M+H]+	Nicotinic acid adenine dinucleotide	烟酸腺嘌呤二核苷酸	Nucleotides and derivatives	核苷酸及其衍生物	Nucleotides and derivatives	核苷酸及其衍生物	53-84-9	3	185629	190608	142585	122163	119558	132238	324076	307035	330653	160236	120029	221672	C00003	ko00190,ko00730,ko00760,ko01100,ko01240	-	-	-	-	-	1.1664	0.000118349	0.388827	-1.3628	down	-	-	-	-	-
mws0677	219.113	160.076	218.106	C12H14N2O2	[M+H]+	N-Acetyl-5-hydroxytryptamine	N-乙酰-5-羟基色胺	Alkaloids	生物碱	Plumerane	吲哚类生物碱	1210-83-9	3	92168.5	114065	190701	522820	449593	601203	198798	201130	285550	165855	210392	303401	C00978	ko00380,ko01100,ko01110	-	-	-	-	-	1.10562	0.00744882	2.29565	1.1989	up	1.14403	0.00285939	3.96442	1.98711	up
MWSmce498	579.17	271.06	578.164	C27H30O14	[M+H]+	Apigenin-7-O-neohesperidoside (Rhoifolin)*	芹菜素-7-O-新橙皮糖苷 (野漆树苷)*	Flavonoids	黄酮	Flavones	黄酮	17306-46-6	1	2.59887e+07	1.60379e+07	2.69359e+07	1.07908e+07	7.37182e+06	8.50673e+06	3.2056e+07	2.26911e+07	2.49725e+07	7.36469e+06	1.42161e+07	1.23271e+07	C12627	ko00944	-	-	-	-	-	1.12795	0.0158446	0.33454	-1.57975	down	1.10611	0.0468786	0.386723	-1.37063	down
Hamp002961	185.08	125.06	184.074	C9H12O4	[M+H]+	Antiarol; 3,4,5-Trimethoxyphenol	3,4,5-三甲氧基苯酚	Phenolic acids	酚酸类	Phenolic acids	酚酸类	642-71-7	2	136504	327505	109820	780940	824163	656852	21574.9	18021.4	52505	304113	282450	335321	C10765	-	1.13626	0.140672	6.23041	2.63933	up	1.14658	0.00343444	24.5594	4.6182	up	1.0939	0.00365002	3.94186	1.97888	up
MWS201465	295.129	120.082	294.122	C14H18N2O5	[M+H]+	Glu-Phe	L-谷氨酸-L-苯丙氨酸	Amino acids and derivatives	氨基酸及其衍生物	Amino acids and derivatives	氨基酸及其衍生物	20556-22-3	3	17945	17683.9	15838.9	7924.79	7036.69	13582.8	16678.8	35351.8	28413.3	17080.2	11148	9450.87	-	-	-	-	-	-	-	1.01035	0.0720678	0.354835	-1.49478	down	-	-	-	-	-
MW0138674	739.21	357.08	740.216	C33H40O19	[M-H]-	kaempferol-3-O-[alpha-L-rhamnopyranosyl(1->2)-beta-D-glucopyranosyl]-7-O-alpha-L-rhamnopyranoside	山柰酚-3-O-[鼠李糖基(1->2)葡萄糖基]-7-O-鼠李糖苷	Flavonoids	黄酮	Flavonols	黄酮醇	162062-89-7	3	50687.4	54784	52095.3	22929.2	24648.2	33812.6	55548.6	62201.6	79024	34354.9	32835.2	56372.6	-	-	-	-	-	-	-	1.10192	0.0172531	0.413621	-1.27362	down	-	-	-	-	-
pmn001525	477.14	169	478.147	C23H26O11	[M-H]-	3,5-Digalloylshikimic acid	3,5-二没食子酰莽草酸	Phenolic acids	酚酸类	Phenolic acids	酚酸类	95753-52-9	3	30311.6	36476.5	27207.5	17833.3	14530.1	7930.32	67250.1	78445.2	74441	36231.9	23062.4	29712.2	-	-	1.24475	0.000694161	0.426988	-1.22773	down	1.12608	0.000179908	0.18304	-2.44977	down	1.04216	0.0110159	0.428677	-1.22204	down
mws0805	308.099	87.0088	309.106	C11H19NO9	[M-H]-	N-Acetylneuraminic acid	N-乙酰神经氨酸	Amino acids and derivatives	氨基酸及其衍生物	Amino acids and derivatives	氨基酸及其衍生物	131-48-6	3	4367.02	8114.7	9537.97	39600.1	33751	37552.1	9587.11	5830.09	15219.9	8504.62	16191.2	11486.2	C00270	ko00520,ko01100,ko01250	-	-	-	-	-	1.08132	0.00235182	3.6199	1.85595	up	1.15556	0.000225574	5.03655	2.33244	up
mws1045	625.141	463.087	626.148	C27H30O17	[M-H]-	Myricetin-3-O-rutinoside	杨梅素-3-O-芸香糖苷	Flavonoids	黄酮	Flavonols	黄酮醇	-	3	130380	165434	57871.8	34022.3	75005	131785	21790	17418.5	16174.5	346559	220793	193647	-	-	1.19654	0.0878109	6.3862	2.67496	up	1.00179	0.160525	4.34813	2.1204	up	-	-	-	-	-
MWSHY0064	625.174	317.065	624.169	C28H32O16	[M+H]+	Isorhamnetin-3-O-neohesperidoside*	异鼠李素-3-O-新橙皮糖苷*	Flavonoids	黄酮	Flavonols	黄酮醇	55033-90-4	3	218994	198138	152584	227056	261503	296567	90063.8	106210	77739.8	286906	346117	174806	-	-	1.19093	0.0240529	2.07915	1.056	up	1.14166	0.0065552	2.86528	1.51868	up	-	-	-	-	-
pmf0289	336.167	148.061	335.159	C15H21N5O4	[M+H]+	Riboprine	利波腺苷	Nucleotides and derivatives	核苷酸及其衍生物	Nucleotides and derivatives	核苷酸及其衍生物	7724-76-7	3	20005	23163.9	6762.36	28307.9	31251.9	20510.4	9653.86	14546.4	15336.3	19425.8	9730.83	16595.9	C16427	ko00908,ko01110	-	-	-	-	-	1.02724	0.0322999	2.02522	1.01808	up	-	-	-	-	-
MW0137551	167.07	77.04	166.063	C9H10O3	[M+H]+	Caffeyl alcohol	咖啡醇	Phenolic acids	酚酸类	Phenolic acids	酚酸类	3598-26-3	3	283278	406167	302369	125831	131272	145807	33513.9	53612.2	32246.8	125083	194894	150277	-	-	1.25487	0.0144886	8.30853	3.05459	up	1.1291	0.000550061	3.37523	1.75498	up	1.16263	0.0331764	0.406236	-1.29961	down
Lmcn004052	643.24	417.16	644.247	C33H40O13	[M-H]-	Buddlenol D	醉鱼草醇 D	Phenolic acids	酚酸类	Phenolic acids	酚酸类	97465-75-3	2	470867	477231	504695	69560.4	88345.4	78521.3	17407.8	22753.3	25016.1	155035	145048	140261	-	-	1.27319	0.000294194	22.2899	4.47832	up	1.14777	0.00369768	3.62745	1.85895	up	1.19975	5.06969e-05	0.16274	-2.61936	down
MWS2056	115.075	69.0697	114.068	C6H10O2	[M+H]+	Delta-Hexalactone	δ-己内酯	Others	其它类	Lactones	内酯类化合物	823-22-3	3	110078	145784	170108	108087	42111	56152	221746	254397	163454	185005	92492.2	148154	-	-	-	-	-	-	-	1.04011	0.0144156	0.322625	-1.63207	down	-	-	-	-	-
Lmmp003306	567.13	303.05	566.127	C25H26O15	[M+H]+	Quercetin-3-O-xylosyl(1→2)arabinoside	槲皮素-3-O-木糖基(1→2)阿拉伯糖苷	Flavonoids	黄酮	Flavonols	黄酮醇	-	3	137505	180005	202505	3993.3	7505	3777.77	147505	73130.9	65950.7	65005	102505	130005	-	-	-	-	-	-	-	1.14047	0.0736873	0.0533035	-4.22962	down	1.19196	0.0123294	0.0293762	-5.08921	down
MW0155260	555.24	133.01	556.253	C28H36N4O8	[M-H]-	Phe-Leu-Tyr-Asp	Phe-Leu-Tyr-Asp	Amino acids and derivatives	氨基酸及其衍生物	Amino acids and derivatives	氨基酸及其衍生物	-	3	163352	166006	124664	28545.7	25417.1	23059.7	170902	158698	284285	119304	94188.7	178003	-	-	-	-	-	-	-	1.14974	0.0462678	0.125467	-2.99462	down	1.19403	0.0103001	0.169645	-2.55941	down
Lmzp004885	331.081	315.05	330.074	C17H14O7	[M+H]+	Tricin (5,7,4'-Trihydroxy-3',5'-dimethoxyflavone)	苜蓿素(麦黄酮)	Flavonoids	黄酮	Flavones	黄酮	520-32-1	3	4858.1	3895.3	2654.55	5936.57	7874.87	4463.4	9826.46	9585.25	12089.7	9754.89	11891.1	5837.17	C10193	-	1.19728	0.00329358	0.362141	-1.46538	down	-	-	-	-	-	-	-	-	-	-
pmp000573	447.13	285.08	446.121	C22H22O10	[M+H]+	Acacetin-7-O-galactoside	金合欢素-7-O-半乳糖苷	Flavonoids	黄酮	Flavones	黄酮	-	3	696171	619401	738834	2.2969e+06	3.56156e+06	3.19363e+06	2.50479e+06	2.28458e+06	1.88074e+06	1.52209e+06	2.12998e+06	1.05702e+06	-	-	1.2589	0.0115591	0.308002	-1.69899	down	-	-	-	-	-	1.1817	0.0241379	4.40618	2.13953	up
pme3227	579.17	433.11	578.164	C27H30O14	[M+H]+	Vitexin-2''-O-rhamnoside	牡荆素-2''-O-鼠李糖苷	Flavonoids	黄酮	Flavones	黄酮	64820-99-1	3	155005	146612	42812	26196.3	39998.9	29109.7	354333	220342	351832	60655.4	93877.7	126093	C12628	ko00944	-	-	-	-	-	1.15202	0.0237282	0.102865	-3.28118	down	-	-	-	-	-
mws2212	179.035	135.046	180.042	C9H8O4	[M-H]-	Caffeic acid	咖啡酸	Phenolic acids	酚酸类	Phenolic acids	酚酸类	331-39-5	3	546641	992002	656971	331127	316236	404414	325045	532440	312817	407549	336714	656610	C01197	ko00940,ko01100,ko01110	-	-	-	-	-	-	-	-	-	-	1.05914	0.0989267	0.479036	-1.0618	down
mws1589	503.16	179.06	504.169	C18H32O16	[M-H]-	D-Panose*	D-潘糖*	Others	其它类	Saccharides	糖类	33401-87-5	3	13520.3	10511.7	8224.11	36877.7	79735.7	32460.5	19742.2	16379.4	28331.8	40439.4	18990.8	39017.5	C00713	-	-	-	-	-	-	-	-	-	-	-	1.10598	0.121429	4.62157	2.20838	up
mws0232	377.15	243.09	376.138	C17H20N4O6	[M+H]+	Riboflavin (Vitamin B2)	核黄素 (维生素 B2)	Others	其它类	Vitamin	维生素	83-88-5	3	105256	342505	242505	47505	42505	47950.4	307505	200005	212505	55005	112505	73385.8	C00255	ko00740,ko01100,ko01110,ko01240,ko02010	-	-	-	-	-	1.15343	0.0289923	0.191608	-2.38377	down	1.08941	0.115697	0.199865	-2.3229	down
MWSmce668	505.994	158.926	506.996	C10H16N5O13P3	[M-H]-	ATP; Adenosine 5'-Triphosphate	腺嘌呤核苷三磷酸	Nucleotides and derivatives	核苷酸及其衍生物	Nucleotides and derivatives	核苷酸及其衍生物	56-65-5	3	54427.2	61615	65220.3	40621.4	37613.4	40621.4	334129	416180	449802	41210.8	81255.4	90174.6	C00002	ko00190,ko00195,ko00230,ko00908,ko01100,ko01110,ko01232,ko01240	1.26876	0.00960788	0.151038	-2.72702	down	1.16634	0.00891844	0.0990376	-3.33588	down	-	-	-	-	-
MWSHY0100	435.091	303.058	434.085	C20H18O11	[M+H]+	Avicularin(Quercetin-3-O-α-L-arabinofuranoside)*	扁蓄苷(广寄生苷)*	Flavonoids	黄酮	Flavonols	黄酮醇	572-30-5	3	701683	1.06608e+06	913504	2.04686e+06	6457640	5582970	1.34853e+06	1.30071e+06	676724	4302465	3.60877e+06	1.93127e+06	-	-	-	-	-	-	-	-	-	-	-	-	1.08122	0.105229	5.25404	2.39343	up
Zbn008609	297.08	254.06	298.084	C17H14O5	[M-H]-	Lucidin 1,3-dimethyl ether	芦西定 1,3-二甲醚	Quinones	醌类	Anthraquinone	蒽醌	-	3	4107.67	4639.99	4560.03	83629.7	75051.5	83419.9	2237.07	2312.61	1375.27	66343.7	59534.2	61509.3	-	-	1.1791	0.00494106	2.24604	1.16739	up	1.16521	0.00115206	40.8613	5.35266	up	1.20274	0.00132501	18.1926	4.18528	up
Lmtp002822	535.145	499.123	534.137	C25H26O13	[M+H]+	Apigenin-6-C-arabinoside-8-C-xyloside*	芹菜素-6-C-阿拉伯糖苷-8-C-木糖苷*	Flavonoids	黄酮	Flavones	黄酮	-	3	39115.7	44156.8	37703.2	22735.7	28359.2	29894.9	7505	11877.8	19990	15251.6	31421.9	33297.7	-	-	1.15188	0.00678737	3.07257	1.61944	up	-	-	-	-	-	-	-	-	-	-
pme0368	579.17	271.06	578.164	C27H30O14	[M+H]+	Apigenin-7-O-rutinoside (Isorhoifolin)*	芹菜素-7-O-芸香糖苷 (异野漆树苷)*	Flavonoids	黄酮	Flavones	黄酮	552-57-8	1	2.24545e+07	2.33613e+07	2.57794e+07	21416460	9.96283e+06	1.0375e+07	3.19953e+07	3.07402e+07	3.17895e+07	1.66793e+07	33065870	37195730	-	-	-	-	-	-	-	1.01922	0.0412976	0.441727	-1.17877	down	-	-	-	-	-
mws0046	579.172	271.062	580.179	C27H32O14	[M-H]-	Naringenin-7-O-Neohesperidoside(Naringin)*	柚皮素-7-O-新橙皮糖苷(柚皮苷)*	Flavonoids	黄酮	Flavanones	二氢黄酮	10236-47-2	3	122263	85764	102484	54415.8	45683	73049.4	127304	203820	180904	54944	123330	99650.8	C09789	ko00941	-	-	-	-	-	1.09973	0.0271671	0.338162	-1.56421	down	-	-	-	-	-
Walp004391	309.1	147.04	308.09	C15H16O7	[M+H]+	7-C-Glucosylcoumarin	7-C-葡萄糖基香豆素	Lignans and Coumarins	木脂素和香豆素	Coumarins	香豆素	-	1	4946405	5035290	2.80915e+06	1115005	1000005	477427	2280005	2802480	2552505	1877505	2227505	981889	-	-	-	-	-	-	-	1.05552	0.0030831	0.339547	-1.55832	down	1.11574	0.0354124	0.202679	-2.30273	down
MWSmce446	469.17	307.12	468.163	C22H28O11	[M+H]+	Cimifugin-7-O-glucoside	升麻素-7-O-葡萄糖苷	Others	其它类	Chromone	色酮类	80681-45-4	3	548992	655791	663167	3116600	1.80997e+06	3168165	398091	536813	493572	879215	1570005	822366	-	-	-	-	-	-	-	1.13821	0.0367638	5.66669	2.50251	up	1.16193	0.0420696	4.33349	2.11553	up
Wagp004859	409.15	247.1	408.142	C20H24O9	[M+H]+	Columbianetin Glucopyranoside	二氢山芹醇葡萄糖苷	Lignans and Coumarins	木脂素和香豆素	Coumarins	香豆素	55836-35-6	3	105005	260773	157505	497062	420474	436729	84510	175453	91552	287509	328098	143476	-	-	-	-	-	-	-	1.10875	0.00107565	3.85265	1.94585	up	1.06493	0.0127901	2.58801	1.37185	up
Cmdn004285	609.2	447.12	610.211	C25H38O17	[M-H]-	6'-O-β-D-glucosylbarlerin	6'-O-β-D-葡萄糖基(8-O-乙酰山栀苷甲酯)	Terpenoids	萜类	Monoterpenoids	倍萜	927691-88-1	3	149408	86565.6	140776	542544	548981	537273	28790.1	70917.5	45489	455541	441805	393733	-	-	1.07903	0.0379615	2.59476	1.3756	up	1.14533	0.000268127	11.2179	3.48773	up	1.17242	0.00172068	4.32329	2.11213	up
mws2220	457.078	169.013	458.085	C22H18O11	[M-H]-	Gallocatechin 3-O-gallate	没食子儿茶素 3-O-没食子酸酯	Flavonoids	黄酮	Flavanols	黄烷醇类	5127-64-0	3	29754.8	40418.9	17594.8	28307.5	29998.9	24065.4	200238	125099	142717	74117.4	34295.6	45329.9	-	-	1.21222	0.0233434	0.187518	-2.4149	down	1.15174	0.0291284	0.175988	-2.50645	down	-	-	-	-	-
mws0853	209.082	179.07	210.089	C11H14O4	[M-H]-	Sinapyl alcohol*	芥子醇*	Phenolic acids	酚酸类	Phenolic acids	酚酸类	537-33-7	3	9003.4	9712.21	12464.7	21343.8	8959.76	11772.4	17967.2	23119.8	21426.5	5542.15	11749.7	13256.7	C02325	ko00940,ko01100,ko01110	1.20434	0.00674353	0.498777	-1.00353	down	-	-	-	-	-	-	-	-	-	-
Lmbp002592	611.16	287.05	610.153	C27H30O16	[M+H]+	Kaempferol-3,7-O-diglucoside	山柰酚-3,7-O-双葡萄糖苷	Flavonoids	黄酮	Flavonols	黄酮醇	25615-14-9	2	183573	154758	259168	420005	687505	309210	187342	219304	462505	545005	287097	283781	-	-	-	-	-	-	-	-	-	-	-	-	1.0012	0.126954	2.37108	1.24555	up
MW0153689	473.2	311.14	472.189	C22H28N6O4S1	[M+H]+	Met-Trp-His	甲硫氨酰-色氨酸-组氨酸	Amino acids and derivatives	氨基酸及其衍生物	Amino acids and derivatives	氨基酸及其衍生物	-	3	412505	134710	477505	670005	349810	526735	270005	95038	109786	385005	209403	502505	-	-	-	-	-	-	-	1.0034	0.0399216	3.25707	1.70357	up	-	-	-	-	-
pmb0786	180.087	163.06	179.079	C6H13NO5	[M+H]+	D-Glucosamine	D-氨基葡萄糖	Others	其它类	Saccharides	糖类	3416-24-8	3	736259	760726	742223	662518	670244	654528	1.52886e+06	1.30102e+06	1.31299e+06	597253	967459	1.41802e+06	C00329	ko00520,ko01100,ko01250	-	-	-	-	-	1.15822	0.0102349	0.47969	-1.05983	down	-	-	-	-	-
MWSslk135	193.051	147.045	192.042	C10H8O4	[M+H]+	7,8-Dihydroxy-4-methylcoumarin	7,8-二羟基-4-甲基香豆素	Lignans and Coumarins	木脂素和香豆素	Coumarins	香豆素	2107-77-9	3	46490.9	48460.7	49781	95406	91984.9	120357	40811.2	35798.4	22505	43720	27639.9	66181.6	-	-	-	-	-	-	-	1.10629	0.00509186	3.10497	1.63458	up	1.17232	0.0249296	2.12632	1.08836	up
Hmgp002036	479.12	317.06	478.111	C22H22O12	[M+H]+	Nepetin-7-O-glucoside(Nepitrin)	泽兰黄酮-7-O-葡萄糖苷(假荆芥属苷)	Flavonoids	黄酮	Flavones	黄酮	569-90-4	3	4357090	912512	7900770	9	9	9	783781	816411	2332505	4.83123e+06	1.84981e+06	3.71076e+06	-	-	-	-	-	-	-	1.16797	0.124213	6.86552e-06	-17.1522	down	1.19746	0.16151	2.05006e-06	-18.8959	down
pmp000587	535.11	287.05	534.101	C24H22O14	[M+H]+	Luteolin-7-O-(6''-malonyl)glucoside*	木犀草素-7-O-(6''-丙二酰)葡萄糖苷*	Flavonoids	黄酮	Flavones	黄酮	-	1	6.30364e+06	1.15706e+07	8.83692e+06	225981	209040	150005	1.20319e+07	1.41221e+07	1.22643e+07	3.3874e+06	5.69394e+06	2.37104e+06	C10103	-	-	-	-	-	-	1.16772	0.00271235	0.0152278	-6.03715	down	1.19577	0.0291438	0.021902	-5.5128	down
MW0149919	435.2	360.16	434.195	C16H30N6O6S1	[M+H]+	Glu-Arg-Met	谷氨酸-精氨酸-蛋氨酸	Amino acids and derivatives	氨基酸及其衍生物	Amino acids and derivatives	氨基酸及其衍生物	-	3	830565	291601	338817	144995	370005	99168.6	37866.6	45650.4	62207.1	138692	214431	348370	-	-	1.21476	0.125713	10.0257	3.32563	up	-	-	-	-	-	-	-	-	-	-
Lmsn006839	681.39	519.33	682.393	C36H58O12	[M-H]-	2,3,19,23,24-Pentahydroxyolean-12-en-28-oic acid-28-O-glucoside	2,3,19,23,24-五羟基齐墩果-12-烯-28-酸-28-O-葡萄糖苷	Terpenoids	萜类	Triterpene Saponin	三萜皂苷	-	3	175385	183282	192235	526429	671591	694069	28167.2	22909.8	32302.5	355953	346754	381466	-	-	1.26909	7.22901e-05	6.60717	2.72403	up	1.16595	0.00738418	22.6925	4.50414	up	1.1904	0.0129585	3.43453	1.78011	up
pmp000013	507.15	345.09	506.142	C24H26O12	[M+H]+	Eupatilin-7-O-glucoside	异泽兰黄素-7-O-葡萄糖苷	Flavonoids	黄酮	Flavones	黄酮	-	3	81590.1	69627.6	90567.6	342371	306480	288451	82191.6	80021.1	93708.6	84728.1	110355	201550	-	-	-	-	-	-	-	1.16339	0.00297408	3.66246	1.87281	up	1.19282	0.00180001	3.87659	1.95479	up
Lalp004159	361.15	181.09	360.142	C16H24O9	[M+H]+	Plantarenaloside	车前醚苷	Terpenoids	萜类	Monoterpenoids	倍萜	72396-01-1	3	975005	785005	620005	1220005	1450005	640843	205005	140005	52556.3	730005	249809	685005	-	-	1.16607	0.0126665	5.98646	2.5817	up	1.0745	0.0521068	8.3278	3.05794	up	-	-	-	-	-
Lazn002918	363.14	151.04	362.137	C19H22O7	[M+H]+	Demethyl-erythro-Guaiacylglycerol β-Coniferyl Ether	去甲基赤愈创木基甘油 β-松柏基醚	Phenolic acids	酚酸类	Phenolic acids	酚酸类	-	3	230005	54194.7	51510	29478.9	65005	42574	6867.42	11709.9	2505	47505	70005	24566.4	-	-	1.14289	0.21754	15.9237	3.99311	up	1.04394	0.0571997	6.50108	2.70068	up	-	-	-	-	-
MWSmce526	161.091	143.081	160.085	C6H12N2O3	[M+H]+	Daminozide	丁酰肼	Alkaloids	生物碱	Alkaloids	生物碱	1596-84-5	3	52256.9	37408.4	15458.9	146861	158216	505005	87787	165005	160005	65862	151303	202505	C10996	-	1.10497	0.0386539	0.254663	-1.97334	down	-	-	-	-	-	1.05694	0.182646	7.70595	2.94597	up
mws1066	579.172	271.061	580.179	C27H32O14	[M-H]-	Naringenin-7-O-Rutinoside(Narirutin)*	柚皮素-7-O-芸香糖苷(芸香柚皮苷)*	Flavonoids	黄酮	Flavanones	二氢黄酮	14259-46-2	3	142415	84424	100729	57102.8	49713.5	62904.4	202344	154405	118805	28374.8	87806.8	66334	C09793	-	-	-	-	-	-	1.11039	0.0489079	0.35689	-1.48645	down	-	-	-	-	-

## Sheet: 导出计数_Class I
Class I	计数	占比
Amino acids and derivatives	14	0.333333
Flavonoids	14	0.333333
Phenolic acids	5	0.119048
Others	3	0.0714286
Lignans and Coumarins	2	0.047619
Terpenoids	2	0.047619
Alkaloids	1	0.0238095
Quinones	1	0.0238095

## Sheet: 导出计数_物质一级分类_1
物质一级分类	计数	占比
氨基酸及其衍生物	14	0.333333
黄酮	14	0.333333
酚酸类	5	0.119048
其它类	3	0.0714286
木脂素和香豆素	2	0.047619
萜类	2	0.047619
醌类	1	0.0238095
生物碱	1	0.0238095

## Sheet: 导出计数_物质一级分类
物质一级分类	计数	占比
黄酮	28	0.254545
氨基酸及其衍生物	27	0.245455
酚酸类	13	0.118182
脂质	11	0.1
其它类	9	0.0818182
木脂素和香豆素	7	0.0636364
生物碱	5	0.0454545
有机酸	5	0.0454545
核苷酸及其衍生物	2	0.0181818
萜类	2	0.0181818
醌类	1	0.00909091
		0.718182
